# Supplementary material for: Characterization of the two tandem repeats for the KPC-2 core structures on a plasmid from hospital-derived Klebsiella pneumoniae
Source: Sci Rep. 2023 Jul 25;13:12049. doi: 10.1038/s41598-023-38647-z (PMC10368644; doi:10.1038/s41598-023-38647-z)
Supplement: Supplementary file 1 — Supplementary Information 1. [file 41598_2023_38647_MOESM1_ESM.xlsx]

## Sheet: HZPEJ9G4013-Alignment
Comparison of blaKPC-2 core structure (Identity≥99%)
subject GenBank accession no.	identity	alignment length	mismatches	gap opens	q.start	q.end	s.start	s.end	evalue	bit score
CP018999.1	100	4749	0	0	769	5517	145508	140760	0	8770
CP018999.1	100	4683	0	0	5515	10197	145508	140826	0	8648
CP018999.1	99.879	824	1	0	4695	5518	136748	137571	0	1517
CP018999.1	99.879	824	0	1	4695	5518	3128	2306	0	1515
CP018999.1	99.879	824	0	1	4691	5514	123461	122639	0	1515
CP018999.1	100	821	0	0	4695	5515	11743	12563	0	1517
CP018999.1	100	821	0	0	4695	5515	20699	19879	0	1517
CP018999.1	100	820	0	0	4695	5514	100109	100928	0	1515
CP018999.1	100	820	0	0	4695	5514	127845	128664	0	1515
CP018999.1	100	820	0	0	4695	5514	139722	138903	0	1515
CP018999.1	99.87	772	1	0	1	772	136800	137571	0	1421
CP018999.1	99.87	772	0	1	1	772	3076	2306	0	1419
CP018999.1	100	771	0	0	1	771	141530	140760	0	1424
CP018999.1	100	769	0	0	1	769	11795	12563	0	1421
CP018999.1	100	769	0	0	1	769	20647	19879	0	1421
CP018999.1	100	768	0	0	1	768	100161	100928	0	1419
CP018999.1	100	768	0	0	1	768	123406	122639	0	1419
CP018999.1	100	768	0	0	1	768	127897	128664	0	1419
CP018999.1	100	768	0	0	1	768	139670	138903	0	1419
CP018999.1	99.869	761	0	1	9437	10197	123461	122702	0	1399
CP018999.1	100	757	0	0	9441	10197	3128	2372	0	1399
CP018999.1	100	757	0	0	9441	10197	11743	12499	0	1399
CP018999.1	100	757	0	0	9441	10197	20699	19943	0	1399
CP018999.1	100	757	0	0	9441	10197	100109	100865	0	1399
CP018999.1	100	757	0	0	9441	10197	127845	128601	0	1399
CP018999.1	100	757	0	0	9441	10197	136748	137504	0	1399
CP018999.1	100	757	0	0	9441	10197	139722	138966	0	1399
CP018999.1	96.862	478	15	0	4215	4692	98938	99415	0	800
CP018999.1	96.862	478	15	0	8961	9438	98938	99415	0	800
CP018999.1	100	330	0	0	5185	5514	100108	99779	1.43e-168	610
CP018999.1	100	330	0	0	439	768	100108	99779	1.43e-168	610
CP018999.1	100	267	0	0	9931	10197	100108	99842	1.51e-133	494
CP018999.1	99.394	165	1	0	2971	3135	98780	98944	3.52e-75	300
CP018999.1	99.394	165	1	0	7717	7881	98780	98944	3.52e-75	300
CP018999.1	100	39	0	0	2929	2967	97766	97804	8.36e-07	73.1
CP018999.1	100	39	0	0	7675	7713	97766	97804	8.36e-07	73.1
CP018999.1	100	38	0	0	2930	2967	138768	138805	3.01e-06	71.3
CP018999.1	100	38	0	0	7676	7713	138768	138805	3.01e-06	71.3
CP023942.1	100	5515	0	0	1	5515	88072	82558	0	10185
CP023942.1	100	5503	0	0	4695	10197	88124	82622	0	10163
CP023942.1	99.758	828	1	1	4690	5517	149954	149128	0	1517
CP023942.1	99.515	824	3	1	4695	5517	143519	142696	0	1498
CP023942.1	99.878	823	1	0	4692	5514	147324	148146	0	1515
CP023942.1	100	822	0	0	4695	5516	170693	171514	0	1519
CP023942.1	99.513	822	0	4	4695	5516	4783	5600	0	1493
CP023942.1	100	821	0	0	4694	5514	30322	29502	0	1517
CP023942.1	100	821	0	0	4695	5515	164557	163737	0	1517
CP023942.1	100	820	0	0	4695	5514	154794	153975	0	1515
CP023942.1	100	820	0	0	4695	5514	172900	173719	0	1515
CP023942.1	99.756	820	0	2	4695	5514	6979	7796	0	1502
CP023942.1	99.482	772	3	1	1	771	143467	142696	0	1402
CP023942.1	99.87	771	1	0	1	771	149898	149128	0	1419
CP023942.1	100	770	0	0	1	770	170745	171514	0	1423
CP023942.1	99.481	770	0	4	1	770	4835	5600	0	1397
CP023942.1	100	769	0	0	1	769	83326	82558	0	1421
CP023942.1	100	769	0	0	1	769	164505	163737	0	1421
CP023942.1	100	768	0	0	1	768	30269	29502	0	1419
CP023942.1	100	768	0	0	1	768	147379	148146	0	1419
CP023942.1	100	768	0	0	1	768	154742	153975	0	1419
CP023942.1	100	768	0	0	1	768	172952	173719	0	1419
CP023942.1	99.74	768	0	2	1	768	7031	7796	0	1406
CP023942.1	99.869	762	0	1	9436	10197	149954	149194	0	1400
CP023942.1	99.868	760	1	0	9438	10197	147324	148083	0	1399
CP023942.1	100	758	0	0	9440	10197	30322	29565	0	1400
CP023942.1	100	757	0	0	9441	10197	88124	87368	0	1399
CP023942.1	100	757	0	0	9441	10197	154794	154038	0	1399
CP023942.1	100	757	0	0	9441	10197	164557	163801	0	1399
CP023942.1	100	757	0	0	9441	10197	170693	171449	0	1399
CP023942.1	100	757	0	0	9441	10197	172900	173656	0	1399
CP023942.1	99.736	757	0	2	9441	10197	6979	7733	0	1386
CP023942.1	99.604	757	3	0	9441	10197	143519	142763	0	1382
CP023942.1	99.604	757	0	3	9441	10197	4783	5536	0	1378
CP023942.1	96.653	478	16	0	4215	4692	145866	146343	0	795
CP023942.1	96.653	478	16	0	8961	9438	145866	146343	0	795
CP023942.1	98.788	165	2	0	2971	3135	145708	145872	1.64e-73	294
CP023942.1	98.788	165	2	0	7717	7881	145708	145872	1.64e-73	294
CP023942.1	97.619	42	0	1	7672	7713	155389	155349	3.01e-06	71.3
CP023942.1	97.619	42	0	1	2926	2967	155389	155349	3.01e-06	71.3
CP023942.1	97.561	41	1	0	2927	2967	144692	144732	3.01e-06	71.3
CP023942.1	97.561	41	1	0	7673	7713	144692	144732	3.01e-06	71.3
CP026584.1	100	5514	0	0	1	5514	4445	9958	0	10183
CP026584.1	100	5503	0	0	4695	10197	4393	9895	0	10163
CP026584.1	99.879	825	0	1	4690	5514	13979	14802	0	1517
CP026584.1	99.515	824	3	1	4695	5517	20414	21237	0	1498
CP026584.1	100	822	0	0	4695	5516	75815	76636	0	1519
CP026584.1	100	821	0	0	4694	5514	101373	100553	0	1517
CP026584.1	100	821	0	0	4695	5515	150729	151549	0	1517
CP026584.1	100	820	0	0	4695	5514	16606	15787	0	1515
CP026584.1	100	820	0	0	4695	5514	78023	78842	0	1515
CP026584.1	99.482	772	3	1	1	771	20466	21237	0	1402
CP026584.1	100	770	0	0	1	770	75867	76636	0	1423
CP026584.1	100	769	0	0	1	769	150781	151549	0	1421
CP026584.1	100	768	0	0	1	768	9191	9958	0	1419
CP026584.1	100	768	0	0	1	768	14035	14802	0	1419
CP026584.1	100	768	0	0	1	768	16554	15787	0	1419
CP026584.1	100	768	0	0	1	768	78075	78842	0	1419
CP026584.1	100	768	0	0	1	768	101320	100553	0	1419
CP026584.1	99.869	762	0	1	9436	10197	13979	14739	0	1400
CP026584.1	100	758	0	0	9440	10197	101373	100616	0	1400
CP026584.1	100	757	0	0	9441	10197	4393	5149	0	1399
CP026584.1	100	757	0	0	9441	10197	16606	15850	0	1399
CP026584.1	100	757	0	0	9441	10197	75815	76571	0	1399
CP026584.1	100	757	0	0	9441	10197	78023	78779	0	1399
CP026584.1	100	757	0	0	9441	10197	150729	151485	0	1399
CP026584.1	99.604	757	3	0	9441	10197	20414	21170	0	1382
CP026584.1	96.653	478	16	0	8961	9438	18067	17590	0	795
CP026584.1	96.653	478	16	0	4215	4692	18067	17590	0	795
CP026584.1	99.383	162	1	0	7720	7881	18222	18061	1.64e-73	294
CP026584.1	99.383	162	1	0	2974	3135	18222	18061	1.64e-73	294
CP026584.1	97.619	42	0	1	2926	2967	3798	3838	3.01e-06	71.3
CP026584.1	97.619	42	0	1	7672	7713	3798	3838	3.01e-06	71.3
CP026584.1	100	38	0	0	7676	7713	19238	19201	3.01e-06	71.3
CP026584.1	100	38	0	0	2930	2967	19238	19201	3.01e-06	71.3
CP028541.2	100	10197	0	0	1	10197	73210	83406	0	18831
CP028541.2	100	10197	0	0	1	10197	77956	88152	0	18831
CP028541.2	100	5515	0	0	1	5515	82702	88216	0	10185
CP028541.2	100	5503	0	0	4695	10197	73158	78660	0	10163
CP028541.2	99.879	825	0	1	4690	5514	9233	10056	0	1517
CP028541.2	99.879	824	0	1	4695	5517	17763	18586	0	1515
CP028541.2	100	822	0	0	4695	5516	166010	165189	0	1519
CP028541.2	100	821	0	0	4694	5514	140452	141272	0	1517
CP028541.2	100	821	0	0	4695	5515	172146	172966	0	1517
CP028541.2	100	820	0	0	4695	5514	4393	5212	0	1515
CP028541.2	100	820	0	0	4695	5514	11860	11041	0	1515
CP028541.2	100	820	0	0	4695	5514	13955	13136	0	1515
CP028541.2	100	820	0	0	4695	5514	163802	162983	0	1515
CP028541.2	99.87	772	0	1	1	771	17815	18586	0	1419
CP028541.2	100	770	0	0	1	770	165958	165189	0	1423
CP028541.2	100	769	0	0	1	769	87448	88216	0	1421
CP028541.2	100	769	0	0	1	769	172198	172966	0	1421
CP028541.2	100	768	0	0	1	768	4445	5212	0	1419
CP028541.2	100	768	0	0	1	768	9289	10056	0	1419
CP028541.2	100	768	0	0	1	768	11808	11041	0	1419
CP028541.2	100	768	0	0	1	768	13903	13136	0	1419
CP028541.2	100	768	0	0	1	768	140505	141272	0	1419
CP028541.2	100	768	0	0	1	768	163750	162983	0	1419
CP028541.2	99.869	762	0	1	9436	10197	9233	9993	0	1400
CP028541.2	100	758	0	0	9440	10197	140452	141209	0	1400
CP028541.2	100	757	0	0	9441	10197	4393	5149	0	1399
CP028541.2	100	757	0	0	9441	10197	11860	11104	0	1399
CP028541.2	100	757	0	0	9441	10197	13955	13199	0	1399
CP028541.2	100	757	0	0	9441	10197	17763	18519	0	1399
CP028541.2	100	757	0	0	9441	10197	73158	73914	0	1399
CP028541.2	100	757	0	0	9441	10197	163802	163046	0	1399
CP028541.2	100	757	0	0	9441	10197	166010	165254	0	1399
CP028541.2	100	757	0	0	9441	10197	172146	172902	0	1399
CP028541.2	96.653	478	16	0	8961	9438	15416	14939	0	795
CP028541.2	96.653	478	16	0	4215	4692	15416	14939	0	795
CP028541.2	99.383	162	1	0	7720	7881	15571	15410	1.64e-73	294
CP028541.2	99.383	162	1	0	2974	3135	15571	15410	1.64e-73	294
CP028541.2	97.619	42	0	1	2926	2967	3798	3838	3.01e-06	71.3
CP028541.2	97.619	42	0	1	7672	7713	3798	3838	3.01e-06	71.3
CP028541.2	100	38	0	0	7676	7713	16587	16550	3.01e-06	71.3
CP028541.2	100	38	0	0	2930	2967	16587	16550	3.01e-06	71.3
CP031720.1	100	5514	0	0	1	5514	94966	89453	0	10183
CP031720.1	100	5503	0	0	4695	10197	95018	89516	0	10163
CP031720.1	99.758	828	1	1	4690	5517	85432	84606	0	1517
CP031720.1	99.879	824	0	1	4695	5517	78997	78174	0	1515
CP031720.1	99.878	823	1	0	4692	5514	82802	83624	0	1515
CP031720.1	100	821	0	0	4695	5515	104781	103961	0	1517
CP031720.1	100	821	0	0	4694	5514	154137	154957	0	1517
CP031720.1	100	820	0	0	4695	5514	22530	21711	0	1515
CP031720.1	99.87	772	0	1	1	771	78945	78174	0	1419
CP031720.1	99.87	771	1	0	1	771	85376	84606	0	1419
CP031720.1	100	769	0	0	1	769	104729	103961	0	1421
CP031720.1	100	768	0	0	1	768	22478	21711	0	1419
CP031720.1	100	768	0	0	1	768	82857	83624	0	1419
CP031720.1	100	768	0	0	1	768	90220	89453	0	1419
CP031720.1	100	768	0	0	1	768	154190	154957	0	1419
CP031720.1	99.869	762	0	1	9436	10197	85432	84672	0	1400
CP031720.1	99.868	760	1	0	9438	10197	82802	83561	0	1399
CP031720.1	100	758	0	0	9440	10197	154137	154894	0	1400
CP031720.1	100	757	0	0	9441	10197	22530	21774	0	1399
CP031720.1	100	757	0	0	9441	10197	78997	78241	0	1399
CP031720.1	100	757	0	0	9441	10197	95018	94262	0	1399
CP031720.1	100	757	0	0	9441	10197	104781	104025	0	1399
CP031720.1	96.653	478	16	0	4215	4692	81344	81821	0	795
CP031720.1	96.653	478	16	0	8961	9438	81344	81821	0	795
CP031720.1	98.788	165	2	0	2971	3135	81186	81350	1.64e-73	294
CP031720.1	98.788	165	2	0	7717	7881	81186	81350	1.64e-73	294
CP031720.1	97.619	42	0	1	7672	7713	95613	95573	3.01e-06	71.3
CP031720.1	97.619	42	0	1	2926	2967	95613	95573	3.01e-06	71.3
CP031720.1	97.561	41	1	0	2927	2967	80170	80210	3.01e-06	71.3
CP031720.1	97.561	41	1	0	7673	7713	80170	80210	3.01e-06	71.3
CP033404.1	100	5514	0	0	1	5514	4445	9958	0	10183
CP033404.1	100	5503	0	0	4695	10197	4393	9895	0	10163
CP033404.1	99.879	825	0	1	4690	5514	13979	14802	0	1517
CP033404.1	99.515	824	3	1	4695	5517	20414	21237	0	1498
CP033404.1	100	821	0	0	4694	5514	99159	98339	0	1517
CP033404.1	100	821	0	0	4695	5515	149616	150436	0	1517
CP033404.1	100	820	0	0	4695	5514	16606	15787	0	1515
CP033404.1	100	820	0	0	4695	5514	75809	76628	0	1515
CP033404.1	99.482	772	3	1	1	771	20466	21237	0	1402
CP033404.1	100	769	0	0	1	769	149668	150436	0	1421
CP033404.1	100	768	0	0	1	768	9191	9958	0	1419
CP033404.1	100	768	0	0	1	768	14035	14802	0	1419
CP033404.1	100	768	0	0	1	768	16554	15787	0	1419
CP033404.1	100	768	0	0	1	768	75861	76628	0	1419
CP033404.1	100	768	0	0	1	768	99106	98339	0	1419
CP033404.1	99.869	762	0	1	9436	10197	13979	14739	0	1400
CP033404.1	100	758	0	0	9440	10197	99159	98402	0	1400
CP033404.1	100	757	0	0	9441	10197	4393	5149	0	1399
CP033404.1	100	757	0	0	9441	10197	16606	15850	0	1399
CP033404.1	100	757	0	0	9441	10197	75809	76565	0	1399
CP033404.1	100	757	0	0	9441	10197	149616	150372	0	1399
CP033404.1	99.604	757	3	0	9441	10197	20414	21170	0	1382
CP033404.1	96.653	478	16	0	8961	9438	18067	17590	0	795
CP033404.1	96.653	478	16	0	4215	4692	18067	17590	0	795
CP033404.1	99.383	162	1	0	7720	7881	18222	18061	1.64e-73	294
CP033404.1	99.383	162	1	0	2974	3135	18222	18061	1.64e-73	294
CP033404.1	97.619	42	0	1	2926	2967	3798	3838	3.01e-06	71.3
CP033404.1	97.619	42	0	1	7672	7713	3798	3838	3.01e-06	71.3
CP033404.1	100	38	0	0	7676	7713	19238	19201	3.01e-06	71.3
CP033404.1	100	38	0	0	2930	2967	19238	19201	3.01e-06	71.3
CP036301.1	100	5514	0	0	1	5514	5273	10786	0	10183
CP036301.1	100	5503	0	0	4695	10197	5221	10723	0	10163
CP036301.1	99.879	825	0	1	4690	5514	14807	15630	0	1517
CP036301.1	99.515	824	3	1	4695	5517	21242	22065	0	1498
CP036301.1	100	821	0	0	4694	5514	99993	99173	0	1517
CP036301.1	100	821	0	0	4695	5515	149354	150174	0	1517
CP036301.1	100	820	0	0	4695	5514	5073	4254	0	1515
CP036301.1	100	820	0	0	4695	5514	17434	16615	0	1515
CP036301.1	100	820	0	0	4695	5514	76643	77462	0	1515
CP036301.1	99.482	772	3	1	1	771	21294	22065	0	1402
CP036301.1	100	769	0	0	1	769	149406	150174	0	1421
CP036301.1	100	768	0	0	1	768	5021	4254	0	1419
CP036301.1	100	768	0	0	1	768	10019	10786	0	1419
CP036301.1	100	768	0	0	1	768	14863	15630	0	1419
CP036301.1	100	768	0	0	1	768	17382	16615	0	1419
CP036301.1	100	768	0	0	1	768	76695	77462	0	1419
CP036301.1	100	768	0	0	1	768	99940	99173	0	1419
CP036301.1	99.869	762	0	1	9436	10197	14807	15567	0	1400
CP036301.1	100	758	0	0	9440	10197	99993	99236	0	1400
CP036301.1	100	757	0	0	9441	10197	5073	4317	0	1399
CP036301.1	100	757	0	0	9441	10197	5221	5977	0	1399
CP036301.1	100	757	0	0	9441	10197	17434	16678	0	1399
CP036301.1	100	757	0	0	9441	10197	76643	77399	0	1399
CP036301.1	100	757	0	0	9441	10197	149354	150110	0	1399
CP036301.1	99.604	757	3	0	9441	10197	21242	21998	0	1382
CP036301.1	96.653	478	16	0	8961	9438	18895	18418	0	795
CP036301.1	96.653	478	16	0	4215	4692	18895	18418	0	795
CP036301.1	99.383	162	1	0	7720	7881	19050	18889	1.64e-73	294
CP036301.1	99.383	162	1	0	2974	3135	19050	18889	1.64e-73	294
CP036301.1	97.619	42	0	1	2926	2967	3798	3838	3.01e-06	71.3
CP036301.1	97.619	42	0	1	7672	7713	3798	3838	3.01e-06	71.3
CP036301.1	100	38	0	0	7676	7713	20066	20029	3.01e-06	71.3
CP036301.1	100	38	0	0	2930	2967	20066	20029	3.01e-06	71.3
CP036372.1	100	10197	0	0	1	10197	73210	83406	0	18831
CP036372.1	100	5515	0	0	1	5515	77956	83470	0	10185
CP036372.1	100	5503	0	0	4695	10197	73158	78660	0	10163
CP036372.1	99.879	825	0	1	4690	5514	9233	10056	0	1517
CP036372.1	99.515	824	3	1	4695	5517	17763	18586	0	1498
CP036372.1	100	822	0	0	4695	5516	161264	160443	0	1519
CP036372.1	100	821	0	0	4694	5514	135706	136526	0	1517
CP036372.1	100	821	0	0	4695	5515	167400	168220	0	1517
CP036372.1	100	820	0	0	4695	5514	4393	5212	0	1515
CP036372.1	100	820	0	0	4695	5514	11860	11041	0	1515
CP036372.1	100	820	0	0	4695	5514	13955	13136	0	1515
CP036372.1	100	820	0	0	4695	5514	159056	158237	0	1515
CP036372.1	99.482	772	3	1	1	771	17815	18586	0	1402
CP036372.1	100	770	0	0	1	770	161212	160443	0	1423
CP036372.1	100	769	0	0	1	769	82702	83470	0	1421
CP036372.1	100	769	0	0	1	769	167452	168220	0	1421
CP036372.1	100	768	0	0	1	768	4445	5212	0	1419
CP036372.1	100	768	0	0	1	768	9289	10056	0	1419
CP036372.1	100	768	0	0	1	768	11808	11041	0	1419
CP036372.1	100	768	0	0	1	768	13903	13136	0	1419
CP036372.1	100	768	0	0	1	768	135759	136526	0	1419
CP036372.1	100	768	0	0	1	768	159004	158237	0	1419
CP036372.1	99.869	762	0	1	9436	10197	9233	9993	0	1400
CP036372.1	100	758	0	0	9440	10197	135706	136463	0	1400
CP036372.1	100	757	0	0	9441	10197	4393	5149	0	1399
CP036372.1	100	757	0	0	9441	10197	11860	11104	0	1399
CP036372.1	100	757	0	0	9441	10197	13955	13199	0	1399
CP036372.1	100	757	0	0	9441	10197	73158	73914	0	1399
CP036372.1	100	757	0	0	9441	10197	159056	158300	0	1399
CP036372.1	100	757	0	0	9441	10197	161264	160508	0	1399
CP036372.1	100	757	0	0	9441	10197	167400	168156	0	1399
CP036372.1	99.604	757	3	0	9441	10197	17763	18519	0	1382
CP036372.1	96.653	478	16	0	8961	9438	15416	14939	0	795
CP036372.1	96.653	478	16	0	4215	4692	15416	14939	0	795
CP036372.1	99.383	162	1	0	7720	7881	15571	15410	1.64e-73	294
CP036372.1	99.383	162	1	0	2974	3135	15571	15410	1.64e-73	294
CP036372.1	97.619	42	0	1	2926	2967	3798	3838	3.01e-06	71.3
CP036372.1	97.619	42	0	1	7672	7713	3798	3838	3.01e-06	71.3
CP036372.1	100	38	0	0	7676	7713	16587	16550	3.01e-06	71.3
CP036372.1	100	38	0	0	2930	2967	16587	16550	3.01e-06	71.3
CP039810.1	100	5514	0	0	1	5514	4445	9958	0	10183
CP039810.1	100	5503	0	0	4695	10197	4393	9895	0	10163
CP039810.1	99.515	824	3	1	4695	5517	20081	20904	0	1498
CP039810.1	100	821	0	0	4694	5514	98832	98012	0	1517
CP039810.1	100	821	0	0	4695	5515	148186	149006	0	1517
CP039810.1	100	820	0	0	4695	5514	13650	14469	0	1515
CP039810.1	100	820	0	0	4695	5514	16273	15454	0	1515
CP039810.1	100	820	0	0	4695	5514	75482	76301	0	1515
CP039810.1	99.482	772	3	1	1	771	20133	20904	0	1402
CP039810.1	100	769	0	0	1	769	148238	149006	0	1421
CP039810.1	100	768	0	0	1	768	9191	9958	0	1419
CP039810.1	100	768	0	0	1	768	13702	14469	0	1419
CP039810.1	100	768	0	0	1	768	16221	15454	0	1419
CP039810.1	100	768	0	0	1	768	75534	76301	0	1419
CP039810.1	100	768	0	0	1	768	98779	98012	0	1419
CP039810.1	100	758	0	0	9440	10197	98832	98075	0	1400
CP039810.1	100	757	0	0	9441	10197	4393	5149	0	1399
CP039810.1	100	757	0	0	9441	10197	13650	14406	0	1399
CP039810.1	100	757	0	0	9441	10197	16273	15517	0	1399
CP039810.1	100	757	0	0	9441	10197	75482	76238	0	1399
CP039810.1	100	757	0	0	9441	10197	148186	148942	0	1399
CP039810.1	99.604	757	3	0	9441	10197	20081	20837	0	1382
CP039810.1	96.653	478	16	0	8961	9438	17734	17257	0	795
CP039810.1	96.653	478	16	0	4215	4692	17734	17257	0	795
CP039810.1	99.383	162	1	0	7720	7881	17889	17728	1.64e-73	294
CP039810.1	99.383	162	1	0	2974	3135	17889	17728	1.64e-73	294
CP039810.1	97.619	42	0	1	2926	2967	3798	3838	3.01e-06	71.3
CP039810.1	97.619	42	0	1	7672	7713	3798	3838	3.01e-06	71.3
CP039810.1	100	38	0	0	7676	7713	18905	18868	3.01e-06	71.3
CP039810.1	100	38	0	0	2930	2967	18905	18868	3.01e-06	71.3
CP043358.1	100	5514	0	0	1	5514	5273	10786	0	10183
CP043358.1	100	5503	0	0	4695	10197	5221	10723	0	10163
CP043358.1	99.879	825	0	1	4690	5514	14807	15630	0	1517
CP043358.1	99.515	824	3	1	4695	5517	21242	22065	0	1498
CP043358.1	100	821	0	0	4694	5514	99993	99173	0	1517
CP043358.1	100	821	0	0	4695	5515	149349	150169	0	1517
CP043358.1	100	820	0	0	4695	5514	5073	4254	0	1515
CP043358.1	100	820	0	0	4695	5514	17434	16615	0	1515
CP043358.1	100	820	0	0	4695	5514	76643	77462	0	1515
CP043358.1	99.482	772	3	1	1	771	21294	22065	0	1402
CP043358.1	100	769	0	0	1	769	149401	150169	0	1421
CP043358.1	100	768	0	0	1	768	5021	4254	0	1419
CP043358.1	100	768	0	0	1	768	10019	10786	0	1419
CP043358.1	100	768	0	0	1	768	14863	15630	0	1419
CP043358.1	100	768	0	0	1	768	17382	16615	0	1419
CP043358.1	100	768	0	0	1	768	76695	77462	0	1419
CP043358.1	100	768	0	0	1	768	99940	99173	0	1419
CP043358.1	99.869	762	0	1	9436	10197	14807	15567	0	1400
CP043358.1	100	758	0	0	9440	10197	99993	99236	0	1400
CP043358.1	100	757	0	0	9441	10197	5073	4317	0	1399
CP043358.1	100	757	0	0	9441	10197	5221	5977	0	1399
CP043358.1	100	757	0	0	9441	10197	17434	16678	0	1399
CP043358.1	100	757	0	0	9441	10197	76643	77399	0	1399
CP043358.1	100	757	0	0	9441	10197	149349	150105	0	1399
CP043358.1	99.604	757	3	0	9441	10197	21242	21998	0	1382
CP043358.1	96.653	478	16	0	8961	9438	18895	18418	0	795
CP043358.1	96.653	478	16	0	4215	4692	18895	18418	0	795
CP043358.1	99.383	162	1	0	7720	7881	19050	18889	1.64e-73	294
CP043358.1	99.383	162	1	0	2974	3135	19050	18889	1.64e-73	294
CP043358.1	97.619	42	0	1	2926	2967	3798	3838	3.01e-06	71.3
CP043358.1	97.619	42	0	1	7672	7713	3798	3838	3.01e-06	71.3
CP043358.1	100	38	0	0	7676	7713	20066	20029	3.01e-06	71.3
CP043358.1	100	38	0	0	2930	2967	20066	20029	3.01e-06	71.3
CP043366.1	100	5514	0	0	1	5514	5273	10786	0	10183
CP043366.1	100	5503	0	0	4695	10197	5221	10723	0	10163
CP043366.1	99.879	825	0	1	4690	5514	14807	15630	0	1517
CP043366.1	99.515	824	3	1	4695	5517	21242	22065	0	1498
CP043366.1	100	821	0	0	4694	5514	99993	99173	0	1517
CP043366.1	100	821	0	0	4695	5515	149354	150174	0	1517
CP043366.1	100	820	0	0	4695	5514	5073	4254	0	1515
CP043366.1	100	820	0	0	4695	5514	17434	16615	0	1515
CP043366.1	100	820	0	0	4695	5514	76643	77462	0	1515
CP043366.1	99.482	772	3	1	1	771	21294	22065	0	1402
CP043366.1	100	769	0	0	1	769	149406	150174	0	1421
CP043366.1	100	768	0	0	1	768	5021	4254	0	1419
CP043366.1	100	768	0	0	1	768	10019	10786	0	1419
CP043366.1	100	768	0	0	1	768	14863	15630	0	1419
CP043366.1	100	768	0	0	1	768	17382	16615	0	1419
CP043366.1	100	768	0	0	1	768	76695	77462	0	1419
CP043366.1	100	768	0	0	1	768	99940	99173	0	1419
CP043366.1	99.869	762	0	1	9436	10197	14807	15567	0	1400
CP043366.1	100	758	0	0	9440	10197	99993	99236	0	1400
CP043366.1	100	757	0	0	9441	10197	5073	4317	0	1399
CP043366.1	100	757	0	0	9441	10197	5221	5977	0	1399
CP043366.1	100	757	0	0	9441	10197	17434	16678	0	1399
CP043366.1	100	757	0	0	9441	10197	76643	77399	0	1399
CP043366.1	100	757	0	0	9441	10197	149354	150110	0	1399
CP043366.1	99.604	757	3	0	9441	10197	21242	21998	0	1382
CP043366.1	96.653	478	16	0	8961	9438	18895	18418	0	795
CP043366.1	96.653	478	16	0	4215	4692	18895	18418	0	795
CP043366.1	99.383	162	1	0	7720	7881	19050	18889	1.64e-73	294
CP043366.1	99.383	162	1	0	2974	3135	19050	18889	1.64e-73	294
CP043366.1	97.619	42	0	1	2926	2967	3798	3838	3.01e-06	71.3
CP043366.1	97.619	42	0	1	7672	7713	3798	3838	3.01e-06	71.3
CP043366.1	100	38	0	0	7676	7713	20066	20029	3.01e-06	71.3
CP043366.1	100	38	0	0	2930	2967	20066	20029	3.01e-06	71.3
CP043370.1	100	5514	0	0	1	5514	5273	10786	0	10183
CP043370.1	100	5503	0	0	4695	10197	5221	10723	0	10163
CP043370.1	99.879	825	0	1	4690	5514	14807	15630	0	1517
CP043370.1	99.515	824	3	1	4695	5517	21242	22065	0	1498
CP043370.1	100	821	0	0	4694	5514	99993	99173	0	1517
CP043370.1	100	821	0	0	4695	5515	149354	150174	0	1517
CP043370.1	100	820	0	0	4695	5514	5073	4254	0	1515
CP043370.1	100	820	0	0	4695	5514	17434	16615	0	1515
CP043370.1	100	820	0	0	4695	5514	76643	77462	0	1515
CP043370.1	99.482	772	3	1	1	771	21294	22065	0	1402
CP043370.1	100	769	0	0	1	769	149406	150174	0	1421
CP043370.1	100	768	0	0	1	768	5021	4254	0	1419
CP043370.1	100	768	0	0	1	768	10019	10786	0	1419
CP043370.1	100	768	0	0	1	768	14863	15630	0	1419
CP043370.1	100	768	0	0	1	768	17382	16615	0	1419
CP043370.1	100	768	0	0	1	768	76695	77462	0	1419
CP043370.1	100	768	0	0	1	768	99940	99173	0	1419
CP043370.1	99.869	762	0	1	9436	10197	14807	15567	0	1400
CP043370.1	100	758	0	0	9440	10197	99993	99236	0	1400
CP043370.1	100	757	0	0	9441	10197	5073	4317	0	1399
CP043370.1	100	757	0	0	9441	10197	5221	5977	0	1399
CP043370.1	100	757	0	0	9441	10197	17434	16678	0	1399
CP043370.1	100	757	0	0	9441	10197	76643	77399	0	1399
CP043370.1	100	757	0	0	9441	10197	149354	150110	0	1399
CP043370.1	99.604	757	3	0	9441	10197	21242	21998	0	1382
CP043370.1	96.653	478	16	0	8961	9438	18895	18418	0	795
CP043370.1	96.653	478	16	0	4215	4692	18895	18418	0	795
CP043370.1	99.383	162	1	0	7720	7881	19050	18889	1.64e-73	294
CP043370.1	99.383	162	1	0	2974	3135	19050	18889	1.64e-73	294
CP043370.1	97.619	42	0	1	2926	2967	3798	3838	3.01e-06	71.3
CP043370.1	97.619	42	0	1	7672	7713	3798	3838	3.01e-06	71.3
CP043370.1	100	38	0	0	7676	7713	20066	20029	3.01e-06	71.3
CP043370.1	100	38	0	0	2930	2967	20066	20029	3.01e-06	71.3
CP043603.1	100	5514	0	0	1	5514	5273	10786	0	10183
CP043603.1	100	5503	0	0	4695	10197	5221	10723	0	10163
CP043603.1	99.879	825	0	1	4690	5514	14807	15630	0	1517
CP043603.1	99.515	824	3	1	4695	5517	21242	22065	0	1498
CP043603.1	100	821	0	0	4694	5514	99993	99173	0	1517
CP043603.1	100	820	0	0	4695	5514	5073	4254	0	1515
CP043603.1	100	820	0	0	4695	5514	17434	16615	0	1515
CP043603.1	100	820	0	0	4695	5514	76643	77462	0	1515
CP043603.1	100	820	0	0	4695	5514	149349	150168	0	1515
CP043603.1	99.482	772	3	1	1	771	21294	22065	0	1402
CP043603.1	100	768	0	0	1	768	5021	4254	0	1419
CP043603.1	100	768	0	0	1	768	10019	10786	0	1419
CP043603.1	100	768	0	0	1	768	14863	15630	0	1419
CP043603.1	100	768	0	0	1	768	17382	16615	0	1419
CP043603.1	100	768	0	0	1	768	76695	77462	0	1419
CP043603.1	100	768	0	0	1	768	99940	99173	0	1419
CP043603.1	100	768	0	0	1	768	149401	150168	0	1419
CP043603.1	99.869	762	0	1	9436	10197	14807	15567	0	1400
CP043603.1	100	758	0	0	9440	10197	99993	99236	0	1400
CP043603.1	100	757	0	0	9441	10197	5073	4317	0	1399
CP043603.1	100	757	0	0	9441	10197	5221	5977	0	1399
CP043603.1	100	757	0	0	9441	10197	17434	16678	0	1399
CP043603.1	100	757	0	0	9441	10197	76643	77399	0	1399
CP043603.1	100	757	0	0	9441	10197	149349	150105	0	1399
CP043603.1	99.604	757	3	0	9441	10197	21242	21998	0	1382
CP043603.1	96.653	478	16	0	8961	9438	18895	18418	0	795
CP043603.1	96.653	478	16	0	4215	4692	18895	18418	0	795
CP043603.1	99.383	162	1	0	7720	7881	19050	18889	1.64e-73	294
CP043603.1	99.383	162	1	0	2974	3135	19050	18889	1.64e-73	294
CP043603.1	97.619	42	0	1	2926	2967	3798	3838	3.01e-06	71.3
CP043603.1	97.619	42	0	1	7672	7713	3798	3838	3.01e-06	71.3
CP043603.1	100	38	0	0	7676	7713	20066	20029	3.01e-06	71.3
CP043603.1	100	38	0	0	2930	2967	20066	20029	3.01e-06	71.3
CP050279.1	100	4748	0	0	769	5516	69689	64942	0	8769
CP050279.1	100	4683	0	0	5515	10197	69689	65007	0	8648
CP050279.1	100	770	0	0	1	770	65711	64942	0	1423
CP050282.1	99.979	4754	0	1	769	5521	63026	67779	0	8772
CP050282.1	100	4683	0	0	5515	10197	63026	67708	0	8648
CP050282.1	99.878	823	1	0	4695	5517	141251	142073	0	1515
CP050282.1	99.878	823	1	0	4695	5517	160112	159290	0	1515
CP050282.1	100	822	0	0	4695	5516	73302	72481	0	1519
CP050282.1	100	821	0	0	4695	5515	49934	50754	0	1517
CP050282.1	100	821	0	0	4695	5515	83063	82243	0	1517
CP050282.1	99.391	821	0	5	4695	5514	183428	182612	0	1483
CP050282.1	100	820	0	0	4695	5514	18464	17645	0	1515
CP050282.1	100	820	0	0	4695	5514	51860	51041	0	1515
CP050282.1	99.878	820	1	0	4695	5514	136861	136042	0	1509
CP050282.1	99.878	820	1	0	4695	5514	164504	165323	0	1509
CP050282.1	99.871	776	0	1	1	775	67004	67779	0	1426
CP050282.1	99.87	771	1	0	1	771	141303	142073	0	1419
CP050282.1	99.87	771	1	0	1	771	160060	159290	0	1419
CP050282.1	100	770	0	0	1	770	73250	72481	0	1423
CP050282.1	100	769	0	0	1	769	49986	50754	0	1421
CP050282.1	100	769	0	0	1	769	83011	82243	0	1421
CP050282.1	99.35	769	0	5	1	768	183376	182612	0	1387
CP050282.1	100	768	0	0	1	768	18412	17645	0	1419
CP050282.1	100	768	0	0	1	768	51808	51041	0	1419
CP050282.1	99.87	768	1	0	1	768	136809	136042	0	1413
CP050282.1	99.87	768	1	0	1	768	164556	165323	0	1413
CP050282.1	99.472	758	0	4	9441	10197	183428	182674	0	1375
CP050282.1	100	757	0	0	9441	10197	18464	17708	0	1399
CP050282.1	100	757	0	0	9441	10197	49934	50690	0	1399
CP050282.1	100	757	0	0	9441	10197	51860	51104	0	1399
CP050282.1	100	757	0	0	9441	10197	73302	72546	0	1399
CP050282.1	100	757	0	0	9441	10197	83063	82307	0	1399
CP050282.1	99.868	757	1	0	9441	10197	136861	136105	0	1393
CP050282.1	99.868	757	1	0	9441	10197	141251	142007	0	1393
CP050282.1	99.868	757	1	0	9441	10197	160112	159356	0	1393
CP050282.1	99.868	757	1	0	9441	10197	164504	165260	0	1393
CP050282.1	96.653	478	16	0	4215	4692	69288	69765	0	795
CP050282.1	96.653	478	16	0	8961	9438	69288	69765	0	795
CP050282.1	100	397	0	0	9440	9836	83460	83064	0	734
CP050282.1	100	397	0	0	4694	5090	83460	83064	0	734
CP050282.1	99.727	366	0	1	403	768	1	365	0	669
CP050282.1	99.727	366	0	1	5149	5514	1	365	0	669
CP050282.1	100	344	0	0	1	344	83407	83064	2.36e-176	636
CP050282.1	99.67	303	0	1	9895	10197	1	302	2.45e-151	553
CP050282.1	98.788	165	2	0	2971	3135	69130	69294	1.64e-73	294
CP050282.1	98.788	165	2	0	7717	7881	69130	69294	1.64e-73	294
CP050282.1	100	134	0	0	5381	5514	56454	56321	1.29e-59	248
CP050282.1	100	134	0	0	635	768	56454	56321	1.29e-59	248
CP050282.1	100	71	0	0	10127	10197	56454	56384	1.36e-24	132
CP050282.1	97.619	42	0	1	7672	7713	73897	73857	3.01e-06	71.3
CP050282.1	97.619	42	0	1	2926	2967	73897	73857	3.01e-06	71.3
CP050282.1	100	39	0	0	2929	2967	68116	68154	8.36e-07	73.1
CP050282.1	100	39	0	0	7675	7713	68116	68154	8.36e-07	73.1
CP050288.1	100	4748	0	0	769	5516	63466	68213	0	8769
CP050288.1	100	4683	0	0	5515	10197	63466	68148	0	8648
CP050288.1	100	770	0	0	1	770	67444	68213	0	1423
CP061348.1	99.946	5516	0	3	1	5514	9010	14524	0	10166
CP061348.1	99.946	5505	0	3	4695	10197	8958	14461	0	10146
CP061348.1	98.549	827	4	7	4695	5517	24972	25794	0	1454
CP061348.1	99.879	825	0	1	4690	5514	18544	19367	0	1517
CP061348.1	100	820	0	0	4695	5514	21171	20352	0	1515
CP061348.1	98.452	775	4	7	1	771	25024	25794	0	1358
CP061348.1	99.74	769	0	2	1	768	13757	14524	0	1408
CP061348.1	100	768	0	0	1	768	18600	19367	0	1419
CP061348.1	100	768	0	0	1	768	21119	20352	0	1419
CP061348.1	99.869	762	0	1	9436	10197	18544	19304	0	1400
CP061348.1	98.816	760	3	5	9441	10197	24972	25728	0	1349
CP061348.1	99.868	758	0	1	9441	10197	8958	9715	0	1393
CP061348.1	100	757	0	0	9441	10197	21171	20415	0	1399
CP061348.1	96.653	478	16	0	8961	9438	22632	22155	0	795
CP061348.1	96.653	478	16	0	4215	4692	22632	22155	0	795
CP061348.1	99.383	162	1	0	7720	7881	22787	22626	1.64e-73	294
CP061348.1	99.383	162	1	0	2974	3135	22787	22626	1.64e-73	294
CP061348.1	97.619	42	0	1	2926	2967	8363	8403	3.01e-06	71.3
CP061348.1	97.619	42	0	1	7672	7713	8363	8403	3.01e-06	71.3
CP061348.1	100	38	0	0	7676	7713	23803	23766	3.01e-06	71.3
CP061348.1	100	38	0	0	2930	2967	23803	23766	3.01e-06	71.3
CP061355.1	100	4749	0	0	769	5517	23171	18423	0	8770
CP061355.1	100	4683	0	0	5515	10197	23171	18489	0	8648
CP061355.1	99.635	823	3	0	4695	5517	45992	45170	0	1504
CP061355.1	100	771	0	0	1	771	19193	18423	0	1424
CP061355.1	99.611	771	3	0	1	771	45940	45170	0	1408
CP061355.1	99.736	757	2	0	9441	10197	45992	45236	0	1387
CP061355.1	100	356	0	0	9441	9796	30101	29746	0	658
CP061355.1	100	356	0	0	4695	5050	30101	29746	0	658
CP061355.1	100	304	0	0	1	304	30049	29746	4.07e-154	562
CP061355.1	100	149	0	0	4695	4843	59670	59818	5.94e-68	276
CP061355.1	100	149	0	0	9441	9589	59670	59818	5.94e-68	276
CP061355.1	100	97	0	0	1	97	59722	59818	4.79e-39	180
CP061355.1	96.923	65	2	0	2971	3035	45108	45172	6.37e-18	110
CP061355.1	96.923	65	2	0	7717	7781	45108	45172	6.37e-18	110
CP061355.1	100	39	0	0	2929	2967	44094	44132	8.36e-07	73.1
CP061355.1	100	39	0	0	7675	7713	44094	44132	8.36e-07	73.1
CP064215.1	100	4748	0	0	769	5516	37332	42079	0	8769
CP064215.1	100	4683	0	0	5515	10197	37332	42014	0	8648
CP064215.1	100	770	0	0	1	770	41310	42079	0	1423
CP064237.1	99.979	4754	0	1	769	5521	86043	90796	0	8772
CP064237.1	100	4683	0	0	5515	10197	86043	90725	0	8648
CP064237.1	99.878	823	1	0	4695	5517	18131	17309	0	1515
CP064237.1	100	822	0	0	4695	5516	96319	95498	0	1519
CP064237.1	100	821	0	0	4695	5515	72947	73767	0	1517
CP064237.1	100	821	0	0	4695	5515	106082	105262	0	1517
CP064237.1	100	820	0	0	4695	5514	41461	40642	0	1515
CP064237.1	100	820	0	0	4695	5514	74873	74054	0	1515
CP064237.1	99.878	820	1	0	4695	5514	22524	23343	0	1509
CP064237.1	99.878	820	1	0	4695	5514	159904	159085	0	1509
CP064237.1	99.871	776	0	1	1	775	90021	90796	0	1426
CP064237.1	99.87	771	1	0	1	771	18079	17309	0	1419
CP064237.1	100	770	0	0	1	770	96267	95498	0	1423
CP064237.1	100	769	0	0	1	769	72999	73767	0	1421
CP064237.1	100	769	0	0	1	769	106030	105262	0	1421
CP064237.1	100	768	0	0	1	768	41409	40642	0	1419
CP064237.1	100	768	0	0	1	768	74821	74054	0	1419
CP064237.1	99.87	768	1	0	1	768	22576	23343	0	1413
CP064237.1	99.87	768	1	0	1	768	159852	159085	0	1413
CP064237.1	100	757	0	0	9441	10197	41461	40705	0	1399
CP064237.1	100	757	0	0	9441	10197	72947	73703	0	1399
CP064237.1	100	757	0	0	9441	10197	74873	74117	0	1399
CP064237.1	100	757	0	0	9441	10197	96319	95563	0	1399
CP064237.1	100	757	0	0	9441	10197	106082	105326	0	1399
CP064237.1	99.868	757	1	0	9441	10197	18131	17375	0	1393
CP064237.1	99.868	757	1	0	9441	10197	22524	23280	0	1393
CP064237.1	99.868	757	1	0	9441	10197	159904	159148	0	1393
CP064237.1	99.864	733	1	0	4695	5427	164295	165027	0	1349
CP064237.1	99.864	733	1	0	9441	10173	164295	165027	0	1349
CP064237.1	99.853	681	1	0	1	681	164347	165027	0	1253
CP064237.1	96.653	478	16	0	4215	4692	92305	92782	0	795
CP064237.1	96.653	478	16	0	8961	9438	92305	92782	0	795
CP064237.1	100	397	0	0	9440	9836	106479	106083	0	734
CP064237.1	100	397	0	0	4694	5090	106479	106083	0	734
CP064237.1	100	344	0	0	1	344	106426	106083	2.36e-176	636
CP064237.1	98.788	165	2	0	2971	3135	92147	92311	1.64e-73	294
CP064237.1	98.788	165	2	0	7717	7881	92147	92311	1.64e-73	294
CP064237.1	100	134	0	0	5381	5514	79467	79334	1.29e-59	248
CP064237.1	100	134	0	0	635	768	79467	79334	1.29e-59	248
CP064237.1	100	90	0	0	682	771	1	90	3.73e-35	167
CP064237.1	100	90	0	0	5428	5517	1	90	3.73e-35	167
CP064237.1	100	71	0	0	10127	10197	79467	79397	1.36e-24	132
CP064237.1	97.619	42	0	1	7672	7713	96914	96874	3.01e-06	71.3
CP064237.1	97.619	42	0	1	2926	2967	96914	96874	3.01e-06	71.3
CP064237.1	100	39	0	0	2929	2967	91133	91171	8.36e-07	73.1
CP064237.1	100	39	0	0	7675	7713	91133	91171	8.36e-07	73.1
CP064243.1	99.979	4754	0	1	769	5521	95920	91167	0	8772
CP064243.1	100	4683	0	0	5515	10197	95920	91238	0	8648
CP064243.1	99.878	823	1	0	4695	5517	9792	10614	0	1515
CP064243.1	100	822	0	0	4695	5516	85644	86465	0	1519
CP064243.1	100	821	0	0	4695	5515	75881	76701	0	1517
CP064243.1	100	821	0	0	4695	5515	109844	109024	0	1517
CP064243.1	100	820	0	0	4695	5514	98721	97902	0	1515
CP064243.1	100	820	0	0	4695	5514	107918	108737	0	1515
CP064243.1	100	820	0	0	4695	5514	141330	142149	0	1515
CP064243.1	99.878	820	1	0	4695	5514	5399	4580	0	1509
CP064243.1	99.878	820	1	0	4695	5514	22059	22878	0	1509
CP064243.1	99.871	776	0	1	1	775	91942	91167	0	1426
CP064243.1	99.87	771	1	0	1	771	9844	10614	0	1419
CP064243.1	100	770	0	0	1	770	85696	86465	0	1423
CP064243.1	100	769	0	0	1	769	75933	76701	0	1421
CP064243.1	100	769	0	0	1	769	109792	109024	0	1421
CP064243.1	100	768	0	0	1	768	98669	97902	0	1419
CP064243.1	100	768	0	0	1	768	107970	108737	0	1419
CP064243.1	100	768	0	0	1	768	141382	142149	0	1419
CP064243.1	99.87	768	1	0	1	768	5347	4580	0	1413
CP064243.1	99.87	768	1	0	1	768	22111	22878	0	1413
CP064243.1	100	757	0	0	9441	10197	75881	76637	0	1399
CP064243.1	100	757	0	0	9441	10197	85644	86400	0	1399
CP064243.1	100	757	0	0	9441	10197	98721	97965	0	1399
CP064243.1	100	757	0	0	9441	10197	107918	108674	0	1399
CP064243.1	100	757	0	0	9441	10197	109844	109088	0	1399
CP064243.1	100	757	0	0	9441	10197	141330	142086	0	1399
CP064243.1	99.868	757	1	0	9441	10197	5399	4643	0	1393
CP064243.1	99.868	757	1	0	9441	10197	9792	10548	0	1393
CP064243.1	99.868	757	1	0	9441	10197	22059	22815	0	1393
CP064243.1	96.653	478	16	0	8961	9438	89658	89181	0	795
CP064243.1	96.653	478	16	0	4215	4692	89658	89181	0	795
CP064243.1	100	397	0	0	4694	5090	75484	75880	0	734
CP064243.1	100	397	0	0	9440	9836	75484	75880	0	734
CP064243.1	100	344	0	0	1	344	75537	75880	2.36e-176	636
CP064243.1	99.383	162	1	0	7720	7881	89813	89652	1.64e-73	294
CP064243.1	99.383	162	1	0	2974	3135	89813	89652	1.64e-73	294
CP064243.1	99.27	137	1	0	632	768	103321	103457	1.29e-59	248
CP064243.1	99.27	137	1	0	5378	5514	103321	103457	1.29e-59	248
CP064243.1	98.649	74	1	0	10124	10197	103321	103394	1.36e-24	132
CP064243.1	97.619	42	0	1	2926	2967	85049	85089	3.01e-06	71.3
CP064243.1	97.619	42	0	1	7672	7713	85049	85089	3.01e-06	71.3
CP064243.1	100	39	0	0	7675	7713	90830	90792	8.36e-07	73.1
CP064243.1	100	39	0	0	2929	2967	90830	90792	8.36e-07	73.1
CP064248.1	100	5515	0	0	1	5515	75045	80559	0	10185
CP064248.1	100	5503	0	0	4695	10197	74993	80495	0	10163
CP064248.1	99.879	825	0	1	4690	5514	11068	11891	0	1517
CP064248.1	99.515	824	3	1	4695	5517	19598	20421	0	1498
CP064248.1	100	822	0	0	4695	5516	158354	157533	0	1519
CP064248.1	100	821	0	0	4694	5514	132796	133616	0	1517
CP064248.1	100	821	0	0	4695	5515	164490	165310	0	1517
CP064248.1	100	820	0	0	4695	5514	6228	7047	0	1515
CP064248.1	100	820	0	0	4695	5514	13695	12876	0	1515
CP064248.1	100	820	0	0	4695	5514	15790	14971	0	1515
CP064248.1	100	820	0	0	4695	5514	156146	155327	0	1515
CP064248.1	99.482	772	3	1	1	771	19650	20421	0	1402
CP064248.1	100	770	0	0	1	770	158302	157533	0	1423
CP064248.1	100	769	0	0	1	769	79791	80559	0	1421
CP064248.1	100	769	0	0	1	769	164542	165310	0	1421
CP064248.1	100	768	0	0	1	768	6280	7047	0	1419
CP064248.1	100	768	0	0	1	768	11124	11891	0	1419
CP064248.1	100	768	0	0	1	768	13643	12876	0	1419
CP064248.1	100	768	0	0	1	768	15738	14971	0	1419
CP064248.1	100	768	0	0	1	768	132849	133616	0	1419
CP064248.1	100	768	0	0	1	768	156094	155327	0	1419
CP064248.1	99.869	762	0	1	9436	10197	11068	11828	0	1400
CP064248.1	100	758	0	0	9440	10197	132796	133553	0	1400
CP064248.1	100	757	0	0	9441	10197	6228	6984	0	1399
CP064248.1	100	757	0	0	9441	10197	13695	12939	0	1399
CP064248.1	100	757	0	0	9441	10197	15790	15034	0	1399
CP064248.1	100	757	0	0	9441	10197	74993	75749	0	1399
CP064248.1	100	757	0	0	9441	10197	156146	155390	0	1399
CP064248.1	100	757	0	0	9441	10197	158354	157598	0	1399
CP064248.1	100	757	0	0	9441	10197	164490	165246	0	1399
CP064248.1	99.604	757	3	0	9441	10197	19598	20354	0	1382
CP064248.1	96.653	478	16	0	8961	9438	17251	16774	0	795
CP064248.1	96.653	478	16	0	4215	4692	17251	16774	0	795
CP064248.1	99.383	162	1	0	7720	7881	17406	17245	1.64e-73	294
CP064248.1	99.383	162	1	0	2974	3135	17406	17245	1.64e-73	294
CP064248.1	97.619	42	0	1	2926	2967	5633	5673	3.01e-06	71.3
CP064248.1	97.619	42	0	1	7672	7713	5633	5673	3.01e-06	71.3
CP064248.1	100	38	0	0	7676	7713	18422	18385	3.01e-06	71.3
CP064248.1	100	38	0	0	2930	2967	18422	18385	3.01e-06	71.3
CP064253.1	100	5515	0	0	1	5515	28418	22904	0	10185
CP064253.1	100	5503	0	0	4695	10197	28470	22968	0	10163
CP064253.1	99.758	828	1	1	4690	5517	92389	91563	0	1517
CP064253.1	99.515	824	3	1	4695	5517	83859	83036	0	1498
CP064253.1	99.878	823	1	0	4692	5514	87664	88486	0	1515
CP064253.1	99.878	823	1	0	4692	5514	89759	90581	0	1515
CP064253.1	100	822	0	0	4695	5516	112948	113769	0	1519
CP064253.1	100	821	0	0	4694	5514	138506	137686	0	1517
CP064253.1	100	820	0	0	4695	5514	97229	96410	0	1515
CP064253.1	100	820	0	0	4695	5514	106812	105993	0	1515
CP064253.1	100	820	0	0	4695	5514	115156	115975	0	1515
CP064253.1	99.482	772	3	1	1	771	83807	83036	0	1402
CP064253.1	99.87	771	1	0	1	771	92333	91563	0	1419
CP064253.1	100	770	0	0	1	770	113000	113769	0	1423
CP064253.1	100	769	0	0	1	769	23672	22904	0	1421
CP064253.1	100	768	0	0	1	768	87719	88486	0	1419
CP064253.1	100	768	0	0	1	768	89814	90581	0	1419
CP064253.1	100	768	0	0	1	768	97177	96410	0	1419
CP064253.1	100	768	0	0	1	768	106760	105993	0	1419
CP064253.1	100	768	0	0	1	768	115208	115975	0	1419
CP064253.1	100	768	0	0	1	768	138453	137686	0	1419
CP064253.1	99.869	762	0	1	9436	10197	92389	91629	0	1400
CP064253.1	99.868	760	1	0	9438	10197	87664	88423	0	1399
CP064253.1	99.868	760	1	0	9438	10197	89759	90518	0	1399
CP064253.1	100	758	0	0	9440	10197	138506	137749	0	1400
CP064253.1	100	757	0	0	9441	10197	28470	27714	0	1399
CP064253.1	100	757	0	0	9441	10197	97229	96473	0	1399
CP064253.1	100	757	0	0	9441	10197	106812	106056	0	1399
CP064253.1	100	757	0	0	9441	10197	112948	113704	0	1399
CP064253.1	100	757	0	0	9441	10197	115156	115912	0	1399
CP064253.1	99.604	757	3	0	9441	10197	83859	83103	0	1382
CP064253.1	96.653	478	16	0	4215	4692	86206	86683	0	795
CP064253.1	96.653	478	16	0	8961	9438	86206	86683	0	795
CP064253.1	98.788	165	2	0	2971	3135	86048	86212	1.64e-73	294
CP064253.1	98.788	165	2	0	7717	7881	86048	86212	1.64e-73	294
CP064253.1	97.619	42	0	1	7672	7713	97824	97784	3.01e-06	71.3
CP064253.1	97.619	42	0	1	2926	2967	97824	97784	3.01e-06	71.3
CP064253.1	97.561	41	1	0	2927	2967	85032	85072	3.01e-06	71.3
CP064253.1	97.561	41	1	0	7673	7713	85032	85072	3.01e-06	71.3
CP066524.1	100	5514	0	0	1	5514	2036	7549	0	10183
CP066524.1	100	5503	0	0	4695	10197	1984	7486	0	10163
CP066524.1	99.759	829	0	2	4690	5517	11570	12397	0	1519
CP066524.1	100	822	0	0	4694	5515	134060	134881	0	1519
CP066524.1	100	821	0	0	4695	5515	140509	141329	0	1517
CP066524.1	100	820	0	0	4695	5514	1836	1017	0	1515
CP066524.1	100	820	0	0	4695	5514	66975	67794	0	1515
CP066524.1	100	820	0	0	4695	5514	90324	89505	0	1515
CP066524.1	99.87	772	0	1	1	771	11626	12397	0	1419
CP066524.1	100	769	0	0	1	769	134113	134881	0	1421
CP066524.1	100	769	0	0	1	769	140561	141329	0	1421
CP066524.1	100	768	0	0	1	768	1784	1017	0	1419
CP066524.1	100	768	0	0	1	768	6782	7549	0	1419
CP066524.1	100	768	0	0	1	768	67027	67794	0	1419
CP066524.1	100	768	0	0	1	768	90272	89505	0	1419
CP066524.1	99.869	762	0	1	9436	10197	11570	12330	0	1400
CP066524.1	100	758	0	0	9440	10197	134060	134817	0	1400
CP066524.1	100	757	0	0	9441	10197	1836	1080	0	1399
CP066524.1	100	757	0	0	9441	10197	1984	2740	0	1399
CP066524.1	100	757	0	0	9441	10197	66975	67731	0	1399
CP066524.1	100	757	0	0	9441	10197	90324	89568	0	1399
CP066524.1	100	757	0	0	9441	10197	140509	141265	0	1399
CP066524.1	97.619	42	0	1	2926	2967	561	601	3.01e-06	71.3
CP066524.1	97.619	42	0	1	7672	7713	561	601	3.01e-06	71.3
CP066536.1	100	5514	0	0	1	5514	5273	10786	0	10183
CP066536.1	100	5503	0	0	4695	10197	5221	10723	0	10163
CP066536.1	99.879	825	0	1	4690	5514	14807	15630	0	1517
CP066536.1	99.515	824	3	1	4695	5517	21242	22065	0	1498
CP066536.1	100	821	0	0	4694	5514	100002	99182	0	1517
CP066536.1	100	821	0	0	4695	5515	149358	150178	0	1517
CP066536.1	100	820	0	0	4695	5514	5073	4254	0	1515
CP066536.1	100	820	0	0	4695	5514	17434	16615	0	1515
CP066536.1	100	820	0	0	4695	5514	76652	77471	0	1515
CP066536.1	99.482	772	3	1	1	771	21294	22065	0	1402
CP066536.1	100	769	0	0	1	769	149410	150178	0	1421
CP066536.1	100	768	0	0	1	768	5021	4254	0	1419
CP066536.1	100	768	0	0	1	768	10019	10786	0	1419
CP066536.1	100	768	0	0	1	768	14863	15630	0	1419
CP066536.1	100	768	0	0	1	768	17382	16615	0	1419
CP066536.1	100	768	0	0	1	768	76704	77471	0	1419
CP066536.1	100	768	0	0	1	768	99949	99182	0	1419
CP066536.1	99.869	762	0	1	9436	10197	14807	15567	0	1400
CP066536.1	100	758	0	0	9440	10197	100002	99245	0	1400
CP066536.1	100	757	0	0	9441	10197	5073	4317	0	1399
CP066536.1	100	757	0	0	9441	10197	5221	5977	0	1399
CP066536.1	100	757	0	0	9441	10197	17434	16678	0	1399
CP066536.1	100	757	0	0	9441	10197	76652	77408	0	1399
CP066536.1	100	757	0	0	9441	10197	149358	150114	0	1399
CP066536.1	99.604	757	3	0	9441	10197	21242	21998	0	1382
CP066536.1	96.653	478	16	0	8961	9438	18895	18418	0	795
CP066536.1	96.653	478	16	0	4215	4692	18895	18418	0	795
CP066536.1	99.383	162	1	0	7720	7881	19050	18889	1.64e-73	294
CP066536.1	99.383	162	1	0	2974	3135	19050	18889	1.64e-73	294
CP066536.1	97.619	42	0	1	2926	2967	3798	3838	3.01e-06	71.3
CP066536.1	97.619	42	0	1	7672	7713	3798	3838	3.01e-06	71.3
CP066536.1	100	38	0	0	7676	7713	20066	20029	3.01e-06	71.3
CP066536.1	100	38	0	0	2930	2967	20066	20029	3.01e-06	71.3
CP066888.1	100	4747	0	0	769	5515	35673	40419	0	8767
CP066888.1	100	4683	0	0	5515	10197	35673	40355	0	8648
CP066888.1	99.879	825	0	1	4690	5514	138952	139775	0	1517
CP066888.1	99.515	824	3	1	4695	5517	147482	148305	0	1498
CP066888.1	100	822	0	0	4695	5516	118213	117392	0	1519
CP066888.1	100	821	0	0	4695	5515	22576	23396	0	1517
CP066888.1	100	821	0	0	4694	5514	92655	93475	0	1517
CP066888.1	100	821	0	0	4695	5515	124349	125169	0	1517
CP066888.1	100	820	0	0	4695	5514	24502	23683	0	1515
CP066888.1	100	820	0	0	4695	5514	116005	115186	0	1515
CP066888.1	100	820	0	0	4695	5514	134112	134931	0	1515
CP066888.1	100	820	0	0	4695	5514	141579	140760	0	1515
CP066888.1	100	820	0	0	4695	5514	143674	142855	0	1515
CP066888.1	99.482	772	3	1	1	771	147534	148305	0	1402
CP066888.1	100	770	0	0	1	770	118161	117392	0	1423
CP066888.1	100	769	0	0	1	769	22628	23396	0	1421
CP066888.1	100	769	0	0	1	769	39651	40419	0	1421
CP066888.1	100	769	0	0	1	769	124401	125169	0	1421
CP066888.1	100	768	0	0	1	768	24450	23683	0	1419
CP066888.1	100	768	0	0	1	768	92708	93475	0	1419
CP066888.1	100	768	0	0	1	768	115953	115186	0	1419
CP066888.1	100	768	0	0	1	768	134164	134931	0	1419
CP066888.1	100	768	0	0	1	768	139008	139775	0	1419
CP066888.1	100	768	0	0	1	768	141527	140760	0	1419
CP066888.1	100	768	0	0	1	768	143622	142855	0	1419
CP066888.1	99.869	762	0	1	9436	10197	138952	139712	0	1400
CP066888.1	100	758	0	0	9440	10197	92655	93412	0	1400
CP066888.1	100	757	0	0	9441	10197	22576	23332	0	1399
CP066888.1	100	757	0	0	9441	10197	24502	23746	0	1399
CP066888.1	100	757	0	0	9441	10197	116005	115249	0	1399
CP066888.1	100	757	0	0	9441	10197	118213	117457	0	1399
CP066888.1	100	757	0	0	9441	10197	124349	125105	0	1399
CP066888.1	100	757	0	0	9441	10197	134112	134868	0	1399
CP066888.1	100	757	0	0	9441	10197	141579	140823	0	1399
CP066888.1	100	757	0	0	9441	10197	143674	142918	0	1399
CP066888.1	99.604	757	3	0	9441	10197	147482	148238	0	1382
CP066888.1	96.653	478	16	0	8961	9438	145135	144658	0	795
CP066888.1	96.653	478	16	0	4215	4692	145135	144658	0	795
CP066888.1	99.383	162	1	0	7720	7881	145290	145129	1.64e-73	294
CP066888.1	99.383	162	1	0	2974	3135	145290	145129	1.64e-73	294
CP066888.1	100	134	0	0	5381	5514	29097	28964	1.29e-59	248
CP066888.1	100	134	0	0	635	768	29097	28964	1.29e-59	248
CP066888.1	100	71	0	0	10127	10197	29097	29027	1.36e-24	132
CP066888.1	97.619	42	0	1	2926	2967	133517	133557	3.01e-06	71.3
CP066888.1	97.619	42	0	1	7672	7713	133517	133557	3.01e-06	71.3
CP066888.1	100	38	0	0	7676	7713	146306	146269	3.01e-06	71.3
CP066888.1	100	38	0	0	2930	2967	146306	146269	3.01e-06	71.3
CP066892.1	100	4747	0	0	769	5515	28358	23612	0	8767
CP066892.1	100	4683	0	0	5515	10197	28358	23676	0	8648
CP066892.1	99.758	828	1	1	4690	5517	73560	72734	0	1517
CP066892.1	99.879	824	0	1	4692	5514	119853	119030	0	1515
CP066892.1	99.393	824	3	2	4695	5517	65033	64211	0	1493
CP066892.1	99.878	823	1	0	4692	5514	68836	69658	0	1515
CP066892.1	99.878	823	1	0	4692	5514	70930	71752	0	1515
CP066892.1	100	822	0	0	4695	5516	94296	95117	0	1519
CP066892.1	100	821	0	0	4695	5515	41448	40628	0	1517
CP066892.1	100	821	0	0	4695	5515	88160	87340	0	1517
CP066892.1	100	820	0	0	4695	5514	39522	40341	0	1515
CP066892.1	100	820	0	0	4695	5514	78399	77580	0	1515
CP066892.1	100	820	0	0	4695	5514	96504	97323	0	1515
CP066892.1	100	820	0	0	4695	5514	127836	128655	0	1515
CP066892.1	99.352	772	3	2	1	771	64981	64211	0	1397
CP066892.1	99.87	771	1	0	1	771	73504	72734	0	1419
CP066892.1	100	770	0	0	1	770	94348	95117	0	1423
CP066892.1	100	769	0	0	1	769	24380	23612	0	1421
CP066892.1	100	769	0	0	1	769	41396	40628	0	1421
CP066892.1	100	769	0	0	1	769	88108	87340	0	1421
CP066892.1	100	768	0	0	1	768	39574	40341	0	1419
CP066892.1	100	768	0	0	1	768	68891	69658	0	1419
CP066892.1	100	768	0	0	1	768	70985	71752	0	1419
CP066892.1	100	768	0	0	1	768	78347	77580	0	1419
CP066892.1	100	768	0	0	1	768	96556	97323	0	1419
CP066892.1	100	768	0	0	1	768	119797	119030	0	1419
CP066892.1	100	768	0	0	1	768	127888	128655	0	1419
CP066892.1	99.869	762	0	1	9436	10197	73560	72800	0	1400
CP066892.1	99.869	761	0	1	9438	10197	119853	119093	0	1399
CP066892.1	99.868	760	1	0	9438	10197	68836	69595	0	1399
CP066892.1	99.868	760	1	0	9438	10197	70930	71689	0	1399
CP066892.1	100	757	0	0	9441	10197	39522	40278	0	1399
CP066892.1	100	757	0	0	9441	10197	41448	40692	0	1399
CP066892.1	100	757	0	0	9441	10197	78399	77643	0	1399
CP066892.1	100	757	0	0	9441	10197	88160	87404	0	1399
CP066892.1	100	757	0	0	9441	10197	94296	95052	0	1399
CP066892.1	100	757	0	0	9441	10197	96504	97260	0	1399
CP066892.1	100	757	0	0	9441	10197	127836	128592	0	1399
CP066892.1	99.472	757	3	1	9441	10197	65033	64278	0	1375
CP066892.1	96.653	478	16	0	4215	4692	67378	67855	0	795
CP066892.1	96.653	478	16	0	8961	9438	67378	67855	0	795
CP066892.1	98.788	165	2	0	2971	3135	67220	67384	1.64e-73	294
CP066892.1	98.788	165	2	0	7717	7881	67220	67384	1.64e-73	294
CP066892.1	99.27	137	1	0	632	768	34929	35065	1.29e-59	248
CP066892.1	99.27	137	1	0	5378	5514	34929	35065	1.29e-59	248
CP066892.1	98.649	74	1	0	10124	10197	34929	35002	1.36e-24	132
CP066892.1	97.619	42	0	1	7672	7713	78994	78954	3.01e-06	71.3
CP066892.1	97.619	42	0	1	2926	2967	78994	78954	3.01e-06	71.3
CP066892.1	97.561	41	1	0	2927	2967	66205	66245	3.01e-06	71.3
CP066892.1	97.561	41	1	0	7673	7713	66205	66245	3.01e-06	71.3
CP066897.1	100	5515	0	0	1	5515	34874	40388	0	10185
CP066897.1	100	5503	0	0	4695	10197	34822	40324	0	10163
CP066897.1	99.879	825	0	1	4690	5514	136712	137535	0	1517
CP066897.1	99.515	824	3	1	4695	5517	143147	143970	0	1498
CP066897.1	100	821	0	0	4694	5514	92623	93443	0	1517
CP066897.1	100	821	0	0	4695	5515	122109	122929	0	1517
CP066897.1	100	820	0	0	4695	5514	115973	115154	0	1515
CP066897.1	100	820	0	0	4695	5514	131872	132691	0	1515
CP066897.1	100	820	0	0	4695	5514	139339	138520	0	1515
CP066897.1	99.482	772	3	1	1	771	143199	143970	0	1402
CP066897.1	100	769	0	0	1	769	39620	40388	0	1421
CP066897.1	100	769	0	0	1	769	122161	122929	0	1421
CP066897.1	100	768	0	0	1	768	92676	93443	0	1419
CP066897.1	100	768	0	0	1	768	115921	115154	0	1419
CP066897.1	100	768	0	0	1	768	131924	132691	0	1419
CP066897.1	100	768	0	0	1	768	136768	137535	0	1419
CP066897.1	100	768	0	0	1	768	139287	138520	0	1419
CP066897.1	99.869	762	0	1	9436	10197	136712	137472	0	1400
CP066897.1	100	758	0	0	9440	10197	92623	93380	0	1400
CP066897.1	100	757	0	0	9441	10197	34822	35578	0	1399
CP066897.1	100	757	0	0	9441	10197	115973	115217	0	1399
CP066897.1	100	757	0	0	9441	10197	122109	122865	0	1399
CP066897.1	100	757	0	0	9441	10197	131872	132628	0	1399
CP066897.1	100	757	0	0	9441	10197	139339	138583	0	1399
CP066897.1	99.604	757	3	0	9441	10197	143147	143903	0	1382
CP066897.1	96.653	478	16	0	8961	9438	140800	140323	0	795
CP066897.1	96.653	478	16	0	4215	4692	140800	140323	0	795
CP066897.1	99.383	162	1	0	7720	7881	140955	140794	1.64e-73	294
CP066897.1	99.383	162	1	0	2974	3135	140955	140794	1.64e-73	294
CP066897.1	97.619	42	0	1	2926	2967	131277	131317	3.01e-06	71.3
CP066897.1	97.619	42	0	1	7672	7713	131277	131317	3.01e-06	71.3
CP066897.1	100	38	0	0	7676	7713	141971	141934	3.01e-06	71.3
CP066897.1	100	38	0	0	2930	2967	141971	141934	3.01e-06	71.3
CP066901.1	99.892	5541	2	4	1	5540	172700	178237	0	10196
CP066901.1	99.891	5504	2	4	4695	10197	172648	178148	0	10128
CP066901.1	100	4721	0	0	795	5515	1	4721	0	8719
CP066901.1	100	4657	0	0	5541	10197	1	4657	0	8600
CP066901.1	99.515	824	3	1	4695	5517	115099	115922	0	1498
CP066901.1	100	822	0	0	4695	5516	82515	81694	0	1519
CP066901.1	100	821	0	0	4695	5515	88651	89471	0	1517
CP066901.1	100	821	0	0	4695	5515	100943	100123	0	1517
CP066901.1	100	821	0	0	4694	5514	105052	104232	0	1517
CP066901.1	100	821	0	0	4695	5515	109014	108194	0	1517
CP066901.1	99.878	821	1	0	4694	5514	56957	57777	0	1511
CP066901.1	100	820	0	0	4695	5514	80307	79488	0	1515
CP066901.1	100	820	0	0	4695	5514	98414	99233	0	1515
CP066901.1	100	820	0	0	4695	5514	112331	111512	0	1515
CP066901.1	100	820	0	0	4695	5514	145307	144488	0	1515
CP066901.1	100	794	0	0	1	794	177444	178237	0	1467
CP066901.1	99.482	772	3	1	1	771	115151	115922	0	1402
CP066901.1	100	770	0	0	1	770	82463	81694	0	1423
CP066901.1	100	769	0	0	1	769	3953	4721	0	1421
CP066901.1	100	769	0	0	1	769	88703	89471	0	1421
CP066901.1	100	769	0	0	1	769	100891	100123	0	1421
CP066901.1	100	769	0	0	1	769	108962	108194	0	1421
CP066901.1	100	768	0	0	1	768	80255	79488	0	1419
CP066901.1	100	768	0	0	1	768	98466	99233	0	1419
CP066901.1	100	768	0	0	1	768	104999	104232	0	1419
CP066901.1	100	768	0	0	1	768	112279	111512	0	1419
CP066901.1	100	768	0	0	1	768	145255	144488	0	1419
CP066901.1	99.87	768	1	0	1	768	57010	57777	0	1413
CP066901.1	100	758	0	0	9440	10197	105052	104295	0	1400
CP066901.1	99.868	758	1	0	9440	10197	56957	57714	0	1395
CP066901.1	100	757	0	0	9441	10197	80307	79551	0	1399
CP066901.1	100	757	0	0	9441	10197	82515	81759	0	1399
CP066901.1	100	757	0	0	9441	10197	88651	89407	0	1399
CP066901.1	100	757	0	0	9441	10197	98414	99170	0	1399
CP066901.1	100	757	0	0	9441	10197	100943	100187	0	1399
CP066901.1	100	757	0	0	9441	10197	109014	108258	0	1399
CP066901.1	100	757	0	0	9441	10197	112331	111575	0	1399
CP066901.1	100	757	0	0	9441	10197	145307	144551	0	1399
CP066901.1	100	757	0	0	9441	10197	172648	173404	0	1399
CP066901.1	99.604	757	3	0	9441	10197	115099	115855	0	1382
CP066901.1	96.653	478	16	0	8961	9438	106183	105706	0	795
CP066901.1	96.653	478	16	0	4215	4692	106183	105706	0	795
CP066901.1	99.383	162	1	0	7720	7881	106338	106177	1.64e-73	294
CP066901.1	99.383	162	1	0	2974	3135	106338	106177	1.64e-73	294
CP066901.1	97.619	42	0	1	2926	2967	97819	97859	3.01e-06	71.3
CP066901.1	97.619	42	0	1	7672	7713	97819	97859	3.01e-06	71.3
CP066901.1	100	38	0	0	7676	7713	107354	107317	3.01e-06	71.3
CP066901.1	100	38	0	0	2930	2967	107354	107317	3.01e-06	71.3
CP066906.1	100	4747	0	0	769	5515	21886	17140	0	8767
CP066906.1	100	4683	0	0	5515	10197	21886	17204	0	8648
CP066906.1	99.758	828	1	1	4690	5517	35684	34858	0	1517
CP066906.1	100	821	0	0	4695	5515	50287	49467	0	1517
CP066906.1	100	820	0	0	4695	5514	33057	33876	0	1515
CP066906.1	100	820	0	0	4695	5514	40524	39705	0	1515
CP066906.1	99.87	771	1	0	1	771	35628	34858	0	1419
CP066906.1	100	769	0	0	1	769	17908	17140	0	1421
CP066906.1	100	769	0	0	1	769	50235	49467	0	1421
CP066906.1	100	768	0	0	1	768	33109	33876	0	1419
CP066906.1	100	768	0	0	1	768	40472	39705	0	1419
CP066906.1	99.869	762	0	1	9436	10197	35684	34924	0	1400
CP066906.1	100	757	0	0	9441	10197	33057	33813	0	1399
CP066906.1	100	757	0	0	9441	10197	40524	39768	0	1399
CP066906.1	100	757	0	0	9441	10197	50287	49531	0	1399
CP066906.1	100	397	0	0	9440	9836	50684	50288	0	734
CP066906.1	100	397	0	0	4694	5090	50684	50288	0	734
CP066906.1	100	344	0	0	1	344	50631	50288	2.36e-176	636
CP066906.1	99.27	137	1	0	632	768	28459	28595	1.29e-59	248
CP066906.1	99.27	137	1	0	5378	5514	28459	28595	1.29e-59	248
CP066906.1	98.649	74	1	0	10124	10197	28459	28532	1.36e-24	132
CP066906.1	97.619	42	0	1	7672	7713	41119	41079	3.01e-06	71.3
CP066906.1	97.619	42	0	1	2926	2967	41119	41079	3.01e-06	71.3
CP066912.1	100	5516	0	0	1	5516	24045	18530	0	10187
CP066912.1	100	5503	0	0	4695	10197	24097	18595	0	10163
CP066912.1	99.758	828	1	1	4690	5517	85924	85098	0	1517
CP066912.1	99.879	825	0	1	4690	5514	90768	89945	0	1517
CP066912.1	99.879	825	0	1	4690	5514	95612	94789	0	1517
CP066912.1	99.879	824	0	1	4695	5517	79489	78666	0	1515
CP066912.1	99.878	823	1	0	4692	5514	83294	84116	0	1515
CP066912.1	100	821	0	0	4695	5515	110215	109395	0	1517
CP066912.1	100	820	0	0	4695	5514	17143	16324	0	1515
CP066912.1	100	820	0	0	4695	5514	100452	99633	0	1515
CP066912.1	100	820	0	0	4695	5514	116351	117170	0	1515
CP066912.1	99.87	772	0	1	1	771	79437	78666	0	1419
CP066912.1	99.87	771	1	0	1	771	85868	85098	0	1419
CP066912.1	100	770	0	0	1	770	19299	18530	0	1423
CP066912.1	100	769	0	0	1	769	110163	109395	0	1421
CP066912.1	100	768	0	0	1	768	17091	16324	0	1419
CP066912.1	100	768	0	0	1	768	83349	84116	0	1419
CP066912.1	100	768	0	0	1	768	90712	89945	0	1419
CP066912.1	100	768	0	0	1	768	95556	94789	0	1419
CP066912.1	100	768	0	0	1	768	100400	99633	0	1419
CP066912.1	100	768	0	0	1	768	116403	117170	0	1419
CP066912.1	99.869	762	0	1	9436	10197	85924	85164	0	1400
CP066912.1	99.869	762	0	1	9436	10197	90768	90008	0	1400
CP066912.1	99.869	762	0	1	9436	10197	95612	94852	0	1400
CP066912.1	99.868	760	1	0	9438	10197	83294	84053	0	1399
CP066912.1	100	757	0	0	9441	10197	17143	16387	0	1399
CP066912.1	100	757	0	0	9441	10197	24097	23341	0	1399
CP066912.1	100	757	0	0	9441	10197	79489	78733	0	1399
CP066912.1	100	757	0	0	9441	10197	100452	99696	0	1399
CP066912.1	100	757	0	0	9441	10197	110215	109459	0	1399
CP066912.1	100	757	0	0	9441	10197	116351	117107	0	1399
CP066912.1	96.653	478	16	0	4215	4692	81836	82313	0	795
CP066912.1	96.653	478	16	0	8961	9438	81836	82313	0	795
CP066912.1	98.788	165	2	0	2971	3135	81678	81842	1.64e-73	294
CP066912.1	98.788	165	2	0	7717	7881	81678	81842	1.64e-73	294
CP066912.1	97.619	42	0	1	7672	7713	101047	101007	3.01e-06	71.3
CP066912.1	97.619	42	0	1	2926	2967	101047	101007	3.01e-06	71.3
CP066912.1	97.561	41	1	0	2927	2967	80662	80702	3.01e-06	71.3
CP066912.1	97.561	41	1	0	7673	7713	80662	80702	3.01e-06	71.3
CP068687.1	100	5515	0	0	1	5515	17963	23477	0	10185
CP068687.1	100	5503	0	0	4695	10197	17911	23413	0	10163
CP068687.1	99.879	824	0	1	4695	5517	151156	150333	0	1515
CP068687.1	99.878	823	1	0	4692	5514	154961	155783	0	1515
CP068687.1	99.878	823	1	0	4695	5517	157587	156765	0	1515
CP068687.1	100	821	0	0	4694	5514	76815	77635	0	1517
CP068687.1	100	821	0	0	4695	5515	167350	166530	0	1517
CP068687.1	100	820	0	0	4695	5514	100165	99346	0	1515
CP068687.1	99.87	772	0	1	1	771	151104	150333	0	1419
CP068687.1	99.87	771	1	0	1	771	157535	156765	0	1419
CP068687.1	100	769	0	0	1	769	22709	23477	0	1421
CP068687.1	100	769	0	0	1	769	167298	166530	0	1421
CP068687.1	100	768	0	0	1	768	76868	77635	0	1419
CP068687.1	100	768	0	0	1	768	100113	99346	0	1419
CP068687.1	100	768	0	0	1	768	155016	155783	0	1419
CP068687.1	99.868	760	1	0	9438	10197	154961	155720	0	1399
CP068687.1	100	758	0	0	9440	10197	76815	77572	0	1400
CP068687.1	100	757	0	0	9441	10197	17911	18667	0	1399
CP068687.1	100	757	0	0	9441	10197	100165	99409	0	1399
CP068687.1	100	757	0	0	9441	10197	151156	150400	0	1399
CP068687.1	100	757	0	0	9441	10197	157587	156831	0	1399
CP068687.1	100	757	0	0	9441	10197	167350	166594	0	1399
CP068687.1	96.653	478	16	0	4215	4692	153503	153980	0	795
CP068687.1	96.653	478	16	0	8961	9438	153503	153980	0	795
CP068687.1	98.788	165	2	0	2971	3135	153345	153509	1.64e-73	294
CP068687.1	98.788	165	2	0	7717	7881	153345	153509	1.64e-73	294
CP068687.1	97.619	42	0	1	7672	7713	158182	158142	3.01e-06	71.3
CP068687.1	97.619	42	0	1	2926	2967	158182	158142	3.01e-06	71.3
CP068687.1	97.561	41	1	0	2927	2967	152329	152369	3.01e-06	71.3
CP068687.1	97.561	41	1	0	7673	7713	152329	152369	3.01e-06	71.3
CP068692.1	100	5515	0	0	1	5515	17963	23477	0	10185
CP068692.1	100	5503	0	0	4695	10197	17911	23413	0	10163
CP068692.1	99.879	824	0	1	4695	5517	151153	150330	0	1515
CP068692.1	99.878	823	1	0	4692	5514	154958	155780	0	1515
CP068692.1	99.878	823	1	0	4695	5517	157584	156762	0	1515
CP068692.1	100	821	0	0	4694	5514	76812	77632	0	1517
CP068692.1	100	821	0	0	4695	5515	167347	166527	0	1517
CP068692.1	100	820	0	0	4695	5514	100162	99343	0	1515
CP068692.1	99.87	772	0	1	1	771	151101	150330	0	1419
CP068692.1	99.87	771	1	0	1	771	157532	156762	0	1419
CP068692.1	100	769	0	0	1	769	22709	23477	0	1421
CP068692.1	100	769	0	0	1	769	167295	166527	0	1421
CP068692.1	100	768	0	0	1	768	76865	77632	0	1419
CP068692.1	100	768	0	0	1	768	100110	99343	0	1419
CP068692.1	100	768	0	0	1	768	155013	155780	0	1419
CP068692.1	99.868	760	1	0	9438	10197	154958	155717	0	1399
CP068692.1	100	758	0	0	9440	10197	76812	77569	0	1400
CP068692.1	100	757	0	0	9441	10197	17911	18667	0	1399
CP068692.1	100	757	0	0	9441	10197	100162	99406	0	1399
CP068692.1	100	757	0	0	9441	10197	151153	150397	0	1399
CP068692.1	100	757	0	0	9441	10197	157584	156828	0	1399
CP068692.1	100	757	0	0	9441	10197	167347	166591	0	1399
CP068692.1	96.653	478	16	0	4215	4692	153500	153977	0	795
CP068692.1	96.653	478	16	0	8961	9438	153500	153977	0	795
CP068692.1	98.788	165	2	0	2971	3135	153342	153506	1.64e-73	294
CP068692.1	98.788	165	2	0	7717	7881	153342	153506	1.64e-73	294
CP068692.1	97.619	42	0	1	7672	7713	158179	158139	3.01e-06	71.3
CP068692.1	97.619	42	0	1	2926	2967	158179	158139	3.01e-06	71.3
CP068692.1	97.561	41	1	0	2927	2967	152326	152366	3.01e-06	71.3
CP068692.1	97.561	41	1	0	7673	7713	152326	152366	3.01e-06	71.3
CP072557.1	100	4747	0	0	769	5515	31396	26650	0	8767
CP072557.1	100	4683	0	0	5515	10197	31396	26714	0	8648
CP072557.1	100	822	0	0	4694	5515	76058	75237	0	1519
CP072557.1	100	821	0	0	4695	5515	62113	62933	0	1517
CP072557.1	100	820	0	0	4695	5514	42566	43385	0	1515
CP072557.1	100	820	0	0	4695	5514	44465	43646	0	1515
CP072557.1	100	820	0	0	4695	5514	66294	65475	0	1515
CP072557.1	100	769	0	0	1	769	27418	26650	0	1421
CP072557.1	100	769	0	0	1	769	62165	62933	0	1421
CP072557.1	100	769	0	0	1	769	76005	75237	0	1421
CP072557.1	100	768	0	0	1	768	42618	43385	0	1419
CP072557.1	100	768	0	0	1	768	44413	43646	0	1419
CP072557.1	100	768	0	0	1	768	66242	65475	0	1419
CP072557.1	100	758	0	0	9440	10197	76058	75301	0	1400
CP072557.1	100	757	0	0	9441	10197	42566	43322	0	1399
CP072557.1	100	757	0	0	9441	10197	44465	43709	0	1399
CP072557.1	100	757	0	0	9441	10197	62113	62869	0	1399
CP072557.1	100	757	0	0	9441	10197	66294	65538	0	1399
CP072557.1	99.27	137	1	0	632	768	37969	38105	1.29e-59	248
CP072557.1	99.27	137	1	0	5378	5514	37969	38105	1.29e-59	248
CP072557.1	98.649	74	1	0	10124	10197	37969	38042	1.36e-24	132
CP072557.1	97.619	42	0	1	7672	7713	66889	66849	3.01e-06	71.3
CP072557.1	97.619	42	0	1	2926	2967	66889	66849	3.01e-06	71.3
CP073380.1	100	5515	0	0	1	5515	162034	156520	0	10185
CP073380.1	100	5503	0	0	4695	10197	162086	156584	0	10163
CP073380.1	99.879	826	0	1	4690	5515	27157	26333	0	1519
CP073380.1	99.515	824	3	1	4695	5517	20736	19913	0	1498
CP073380.1	99.878	823	1	0	4692	5514	24541	25363	0	1515
CP073380.1	100	822	0	0	4695	5516	47896	48717	0	1519
CP073380.1	99.878	822	1	0	4695	5516	84486	85307	0	1513
CP073380.1	100	821	0	0	4695	5515	41760	40940	0	1517
CP073380.1	100	820	0	0	4695	5514	31997	31178	0	1515
CP073380.1	100	820	0	0	4695	5514	50104	50923	0	1515
CP073380.1	99.878	820	1	0	4695	5514	86694	87513	0	1509
CP073380.1	99.482	772	3	1	1	771	20684	19913	0	1402
CP073380.1	100	770	0	0	1	770	47948	48717	0	1423
CP073380.1	99.87	770	1	0	1	770	84538	85307	0	1417
CP073380.1	100	769	0	0	1	769	27101	26333	0	1421
CP073380.1	100	769	0	0	1	769	41708	40940	0	1421
CP073380.1	100	769	0	0	1	769	157288	156520	0	1421
CP073380.1	100	768	0	0	1	768	24596	25363	0	1419
CP073380.1	100	768	0	0	1	768	31945	31178	0	1419
CP073380.1	100	768	0	0	1	768	50156	50923	0	1419
CP073380.1	99.87	768	1	0	1	768	86746	87513	0	1413
CP073380.1	99.869	762	0	1	9436	10197	27157	26397	0	1400
CP073380.1	99.868	760	1	0	9438	10197	24541	25300	0	1399
CP073380.1	100	757	0	0	9441	10197	31997	31241	0	1399
CP073380.1	100	757	0	0	9441	10197	41760	41004	0	1399
CP073380.1	100	757	0	0	9441	10197	47896	48652	0	1399
CP073380.1	100	757	0	0	9441	10197	50104	50860	0	1399
CP073380.1	100	757	0	0	9441	10197	162086	161330	0	1399
CP073380.1	99.868	757	1	0	9441	10197	84486	85242	0	1393
CP073380.1	99.868	757	1	0	9441	10197	86694	87450	0	1393
CP073380.1	99.604	757	3	0	9441	10197	20736	19980	0	1382
CP073380.1	96.653	478	16	0	4215	4692	23083	23560	0	795
CP073380.1	96.653	478	16	0	8961	9438	23083	23560	0	795
CP073380.1	98.788	165	2	0	2971	3135	22925	23089	1.64e-73	294
CP073380.1	98.788	165	2	0	7717	7881	22925	23089	1.64e-73	294
CP073380.1	97.619	42	0	1	7672	7713	32592	32552	3.01e-06	71.3
CP073380.1	97.619	42	0	1	2926	2967	32592	32552	3.01e-06	71.3
CP073380.1	97.561	41	1	0	2927	2967	21909	21949	3.01e-06	71.3
CP073380.1	97.561	41	1	0	7673	7713	21909	21949	3.01e-06	71.3
CP076673.1	100	4747	0	0	769	5515	40589	35843	0	8767
CP076673.1	100	4683	0	0	5515	10197	40589	35907	0	8648
CP076673.1	99.758	828	1	1	4690	5517	82629	81803	0	1517
CP076673.1	99.879	824	0	1	4695	5517	76194	75371	0	1515
CP076673.1	99.878	823	1	0	4692	5514	79999	80821	0	1515
CP076673.1	100	821	0	0	4695	5515	51760	52580	0	1517
CP076673.1	100	821	0	0	4695	5515	97232	96412	0	1517
CP076673.1	100	820	0	0	4695	5514	87469	86650	0	1515
CP076673.1	99.87	772	0	1	1	771	76142	75371	0	1419
CP076673.1	99.87	771	1	0	1	771	82573	81803	0	1419
CP076673.1	100	769	0	0	1	769	36611	35843	0	1421
CP076673.1	100	769	0	0	1	769	51812	52580	0	1421
CP076673.1	100	769	0	0	1	769	97180	96412	0	1421
CP076673.1	100	768	0	0	1	768	80054	80821	0	1419
CP076673.1	100	768	0	0	1	768	87417	86650	0	1419
CP076673.1	99.869	762	0	1	9436	10197	82629	81869	0	1400
CP076673.1	99.868	760	1	0	9438	10197	79999	80758	0	1399
CP076673.1	100	757	0	0	9441	10197	51760	52516	0	1399
CP076673.1	100	757	0	0	9441	10197	76194	75438	0	1399
CP076673.1	100	757	0	0	9441	10197	87469	86713	0	1399
CP076673.1	100	757	0	0	9441	10197	97232	96476	0	1399
CP076673.1	96.653	478	16	0	4215	4692	78541	79018	0	795
CP076673.1	96.653	478	16	0	8961	9438	78541	79018	0	795
CP076673.1	100	397	0	0	9440	9836	97629	97233	0	734
CP076673.1	100	397	0	0	4694	5090	97629	97233	0	734
CP076673.1	100	344	0	0	1	344	97576	97233	2.36e-176	636
CP076673.1	98.788	165	2	0	2971	3135	78383	78547	1.64e-73	294
CP076673.1	98.788	165	2	0	7717	7881	78383	78547	1.64e-73	294
CP076673.1	99.27	137	1	0	632	768	47162	47298	1.29e-59	248
CP076673.1	99.27	137	1	0	5378	5514	47162	47298	1.29e-59	248
CP076673.1	98.649	74	1	0	10124	10197	47162	47235	1.36e-24	132
CP076673.1	97.619	42	0	1	7672	7713	88064	88024	3.01e-06	71.3
CP076673.1	97.619	42	0	1	2926	2967	88064	88024	3.01e-06	71.3
CP076673.1	97.561	41	1	0	2927	2967	77367	77407	3.01e-06	71.3
CP076673.1	97.561	41	1	0	7673	7713	77367	77407	3.01e-06	71.3
CP081821.1	99.946	5516	0	2	1	5515	74008	68495	0	10166
CP081821.1	99.945	5504	0	2	4695	10197	74060	68559	0	10144
CP081821.1	99.758	828	1	1	4690	5517	137976	137150	0	1517
CP081821.1	99.879	825	0	1	4690	5514	142820	141997	0	1517
CP081821.1	99.515	824	3	1	4695	5517	129446	128623	0	1498
CP081821.1	99.878	823	1	0	4692	5514	133251	134073	0	1515
CP081821.1	99.878	823	1	0	4692	5514	135346	136168	0	1515
CP081821.1	100	822	0	0	4695	5516	163562	164383	0	1519
CP081821.1	100	821	0	0	4694	5514	16258	15438	0	1517
CP081821.1	100	821	0	0	4695	5515	157424	156604	0	1517
CP081821.1	100	820	0	0	4695	5514	165770	166589	0	1515
CP081821.1	99.878	820	0	1	4695	5514	147661	146843	0	1507
CP081821.1	99.482	772	3	1	1	771	129394	128623	0	1402
CP081821.1	99.87	771	1	0	1	771	137920	137150	0	1419
CP081821.1	100	770	0	0	1	770	163614	164383	0	1423
CP081821.1	100	769	0	0	1	769	69263	68495	0	1421
CP081821.1	100	769	0	0	1	769	157372	156604	0	1421
CP081821.1	100	768	0	0	1	768	16205	15438	0	1419
CP081821.1	100	768	0	0	1	768	133306	134073	0	1419
CP081821.1	100	768	0	0	1	768	135401	136168	0	1419
CP081821.1	100	768	0	0	1	768	142764	141997	0	1419
CP081821.1	100	768	0	0	1	768	165822	166589	0	1419
CP081821.1	99.87	768	0	1	1	768	147609	146843	0	1411
CP081821.1	99.869	762	0	1	9436	10197	137976	137216	0	1400
CP081821.1	99.869	762	0	1	9436	10197	142820	142060	0	1400
CP081821.1	99.868	760	1	0	9438	10197	133251	134010	0	1399
CP081821.1	99.868	760	1	0	9438	10197	135346	136105	0	1399
CP081821.1	100	758	0	0	9440	10197	16258	15501	0	1400
CP081821.1	99.604	758	0	2	9441	10197	74060	73305	0	1380
CP081821.1	100	757	0	0	9441	10197	157424	156668	0	1399
CP081821.1	100	757	0	0	9441	10197	163562	164318	0	1399
CP081821.1	100	757	0	0	9441	10197	165770	166526	0	1399
CP081821.1	99.868	757	0	1	9441	10197	147661	146906	0	1391
CP081821.1	99.604	757	3	0	9441	10197	129446	128690	0	1382
CP081821.1	96.653	478	16	0	4215	4692	131793	132270	0	795
CP081821.1	96.653	478	16	0	8961	9438	131793	132270	0	795
CP081821.1	98.788	165	2	0	2971	3135	131635	131799	1.64e-73	294
CP081821.1	98.788	165	2	0	7717	7881	131635	131799	1.64e-73	294
CP081821.1	97.619	42	0	1	7672	7713	148256	148216	3.01e-06	71.3
CP081821.1	97.619	42	0	1	2926	2967	148256	148216	3.01e-06	71.3
CP081821.1	97.561	41	1	0	2927	2967	130619	130659	3.01e-06	71.3
CP081821.1	97.561	41	1	0	7673	7713	130619	130659	3.01e-06	71.3
CP084206.1	100	4747	0	0	769	5515	30455	25709	0	8767
CP084206.1	100	4683	0	0	5515	10197	30455	25773	0	8648
CP084206.1	100	822	0	0	4694	5515	75117	74296	0	1519
CP084206.1	100	821	0	0	4695	5515	61172	61992	0	1517
CP084206.1	100	820	0	0	4695	5514	41625	42444	0	1515
CP084206.1	100	820	0	0	4695	5514	43524	42705	0	1515
CP084206.1	100	820	0	0	4695	5514	65353	64534	0	1515
CP084206.1	100	769	0	0	1	769	26477	25709	0	1421
CP084206.1	100	769	0	0	1	769	61224	61992	0	1421
CP084206.1	100	769	0	0	1	769	75064	74296	0	1421
CP084206.1	100	768	0	0	1	768	41677	42444	0	1419
CP084206.1	100	768	0	0	1	768	43472	42705	0	1419
CP084206.1	100	768	0	0	1	768	65301	64534	0	1419
CP084206.1	100	758	0	0	9440	10197	75117	74360	0	1400
CP084206.1	100	757	0	0	9441	10197	41625	42381	0	1399
CP084206.1	100	757	0	0	9441	10197	43524	42768	0	1399
CP084206.1	100	757	0	0	9441	10197	61172	61928	0	1399
CP084206.1	100	757	0	0	9441	10197	65353	64597	0	1399
CP084206.1	99.27	137	1	0	632	768	37028	37164	1.29e-59	248
CP084206.1	99.27	137	1	0	5378	5514	37028	37164	1.29e-59	248
CP084206.1	98.649	74	1	0	10124	10197	37028	37101	1.36e-24	132
CP084206.1	97.619	42	0	1	7672	7713	65948	65908	3.01e-06	71.3
CP084206.1	97.619	42	0	1	2926	2967	65948	65908	3.01e-06	71.3
CP084208.1	100	4747	0	0	769	5515	97122	101868	0	8767
CP084208.1	100	4683	0	0	5515	10197	97122	101804	0	8648
CP084208.1	100	822	0	0	4694	5515	15676	16497	0	1519
CP084208.1	100	821	0	0	4695	5515	29621	28801	0	1517
CP084208.1	100	820	0	0	4695	5514	25440	26259	0	1515
CP084208.1	100	820	0	0	4695	5514	66405	65586	0	1515
CP084208.1	100	820	0	0	4695	5514	84053	84872	0	1515
CP084208.1	100	820	0	0	4695	5514	85952	85133	0	1515
CP084208.1	100	769	0	0	1	769	15729	16497	0	1421
CP084208.1	100	769	0	0	1	769	29569	28801	0	1421
CP084208.1	100	769	0	0	1	769	101100	101868	0	1421
CP084208.1	100	768	0	0	1	768	25492	26259	0	1419
CP084208.1	100	768	0	0	1	768	66353	65586	0	1419
CP084208.1	100	768	0	0	1	768	84105	84872	0	1419
CP084208.1	100	768	0	0	1	768	85900	85133	0	1419
CP084208.1	100	758	0	0	9440	10197	15676	16433	0	1400
CP084208.1	100	757	0	0	9441	10197	25440	26196	0	1399
CP084208.1	100	757	0	0	9441	10197	29621	28865	0	1399
CP084208.1	100	757	0	0	9441	10197	66405	65649	0	1399
CP084208.1	100	757	0	0	9441	10197	84053	84809	0	1399
CP084208.1	100	757	0	0	9441	10197	85952	85196	0	1399
CP084208.1	100	134	0	0	5381	5514	90546	90413	1.29e-59	248
CP084208.1	100	134	0	0	635	768	90546	90413	1.29e-59	248
CP084208.1	100	71	0	0	10127	10197	90546	90476	1.36e-24	132
CP084208.1	97.619	42	0	1	2926	2967	24845	24885	3.01e-06	71.3
CP084208.1	97.619	42	0	1	7672	7713	24845	24885	3.01e-06	71.3
CP084211.1	100	4747	0	0	769	5515	39291	44037	0	8767
CP084211.1	100	4683	0	0	5515	10197	39291	43973	0	8648
CP084211.1	100	822	0	0	4694	5515	97374	98195	0	1519
CP084211.1	100	821	0	0	4695	5515	8574	7754	0	1517
CP084211.1	100	820	0	0	4695	5514	4393	5212	0	1515
CP084211.1	100	820	0	0	4695	5514	26222	27041	0	1515
CP084211.1	100	820	0	0	4695	5514	28121	27302	0	1515
CP084211.1	100	769	0	0	1	769	8522	7754	0	1421
CP084211.1	100	769	0	0	1	769	43269	44037	0	1421
CP084211.1	100	769	0	0	1	769	97427	98195	0	1421
CP084211.1	100	768	0	0	1	768	4445	5212	0	1419
CP084211.1	100	768	0	0	1	768	26274	27041	0	1419
CP084211.1	100	768	0	0	1	768	28069	27302	0	1419
CP084211.1	100	758	0	0	9440	10197	97374	98131	0	1400
CP084211.1	100	757	0	0	9441	10197	4393	5149	0	1399
CP084211.1	100	757	0	0	9441	10197	8574	7818	0	1399
CP084211.1	100	757	0	0	9441	10197	26222	26978	0	1399
CP084211.1	100	757	0	0	9441	10197	28121	27365	0	1399
CP084211.1	100	134	0	0	5381	5514	32715	32582	1.29e-59	248
CP084211.1	100	134	0	0	635	768	32715	32582	1.29e-59	248
CP084211.1	100	71	0	0	10127	10197	32715	32645	1.36e-24	132
CP084211.1	97.619	42	0	1	2926	2967	3798	3838	3.01e-06	71.3
CP084211.1	97.619	42	0	1	7672	7713	3798	3838	3.01e-06	71.3
CP087608.1	100	5515	0	0	1	5515	73210	78724	0	10185
CP087608.1	100	5503	0	0	4695	10197	73158	78660	0	10163
CP087608.1	99.879	825	0	1	4690	5514	9233	10056	0	1517
CP087608.1	99.515	824	3	1	4695	5517	17763	18586	0	1498
CP087608.1	100	822	0	0	4695	5516	87739	88560	0	1519
CP087608.1	100	821	0	0	4694	5514	89957	90777	0	1517
CP087608.1	100	821	0	0	4694	5514	113308	112488	0	1517
CP087608.1	100	821	0	0	4695	5515	163766	164586	0	1517
CP087608.1	100	820	0	0	4695	5514	4393	5212	0	1515
CP087608.1	100	820	0	0	4695	5514	11860	11041	0	1515
CP087608.1	100	820	0	0	4695	5514	13955	13136	0	1515
CP087608.1	99.482	772	3	1	1	771	17815	18586	0	1402
CP087608.1	100	770	0	0	1	770	87791	88560	0	1423
CP087608.1	100	769	0	0	1	769	77956	78724	0	1421
CP087608.1	100	769	0	0	1	769	163818	164586	0	1421
CP087608.1	100	768	0	0	1	768	4445	5212	0	1419
CP087608.1	100	768	0	0	1	768	9289	10056	0	1419
CP087608.1	100	768	0	0	1	768	11808	11041	0	1419
CP087608.1	100	768	0	0	1	768	13903	13136	0	1419
CP087608.1	100	768	0	0	1	768	90010	90777	0	1419
CP087608.1	100	768	0	0	1	768	113255	112488	0	1419
CP087608.1	99.869	762	0	1	9436	10197	9233	9993	0	1400
CP087608.1	100	758	0	0	9440	10197	89957	90714	0	1400
CP087608.1	100	758	0	0	9440	10197	113308	112551	0	1400
CP087608.1	100	757	0	0	9441	10197	4393	5149	0	1399
CP087608.1	100	757	0	0	9441	10197	11860	11104	0	1399
CP087608.1	100	757	0	0	9441	10197	13955	13199	0	1399
CP087608.1	100	757	0	0	9441	10197	73158	73914	0	1399
CP087608.1	100	757	0	0	9441	10197	87739	88495	0	1399
CP087608.1	100	757	0	0	9441	10197	163766	164522	0	1399
CP087608.1	99.604	757	3	0	9441	10197	17763	18519	0	1382
CP087608.1	96.653	478	16	0	8961	9438	15416	14939	0	795
CP087608.1	96.653	478	16	0	4215	4692	15416	14939	0	795
CP087608.1	99.383	162	1	0	7720	7881	15571	15410	1.64e-73	294
CP087608.1	99.383	162	1	0	2974	3135	15571	15410	1.64e-73	294
CP087608.1	97.619	42	0	1	2926	2967	3798	3838	3.01e-06	71.3
CP087608.1	97.619	42	0	1	7672	7713	3798	3838	3.01e-06	71.3
CP087608.1	100	38	0	0	7676	7713	16587	16550	3.01e-06	71.3
CP087608.1	100	38	0	0	2930	2967	16587	16550	3.01e-06	71.3
CP087625.1	100	4747	0	0	769	5515	57754	62500	0	8767
CP087625.1	100	4683	0	0	5515	10197	57754	62436	0	8648
CP087625.1	99.879	825	0	1	4690	5514	9233	10056	0	1517
CP087625.1	99.879	824	0	1	4695	5517	15668	16491	0	1515
CP087625.1	100	822	0	0	4694	5515	134486	135307	0	1519
CP087625.1	100	821	0	0	4695	5515	41302	40482	0	1517
CP087625.1	100	820	0	0	4695	5514	4393	5212	0	1515
CP087625.1	100	820	0	0	4695	5514	11860	11041	0	1515
CP087625.1	100	820	0	0	4695	5514	46583	45764	0	1515
CP087625.1	99.87	772	0	1	1	771	15720	16491	0	1419
CP087625.1	100	769	0	0	1	769	41250	40482	0	1421
CP087625.1	100	769	0	0	1	769	61732	62500	0	1421
CP087625.1	100	769	0	0	1	769	134539	135307	0	1421
CP087625.1	100	768	0	0	1	768	4445	5212	0	1419
CP087625.1	100	768	0	0	1	768	9289	10056	0	1419
CP087625.1	100	768	0	0	1	768	11808	11041	0	1419
CP087625.1	100	768	0	0	1	768	46531	45764	0	1419
CP087625.1	99.869	762	0	1	9436	10197	9233	9993	0	1400
CP087625.1	100	758	0	0	9440	10197	134486	135243	0	1400
CP087625.1	100	757	0	0	9441	10197	4393	5149	0	1399
CP087625.1	100	757	0	0	9441	10197	11860	11104	0	1399
CP087625.1	100	757	0	0	9441	10197	15668	16424	0	1399
CP087625.1	100	757	0	0	9441	10197	41302	40546	0	1399
CP087625.1	100	757	0	0	9441	10197	46583	45827	0	1399
CP087625.1	96.653	478	16	0	8961	9438	13321	12844	0	795
CP087625.1	96.653	478	16	0	4215	4692	13321	12844	0	795
CP087625.1	99.383	162	1	0	7720	7881	13476	13315	1.64e-73	294
CP087625.1	99.383	162	1	0	2974	3135	13476	13315	1.64e-73	294
CP087625.1	100	134	0	0	5381	5514	51178	51045	1.29e-59	248
CP087625.1	100	134	0	0	635	768	51178	51045	1.29e-59	248
CP087625.1	100	71	0	0	10127	10197	51178	51108	1.36e-24	132
CP087625.1	97.619	42	0	1	2926	2967	3798	3838	3.01e-06	71.3
CP087625.1	97.619	42	0	1	7672	7713	3798	3838	3.01e-06	71.3
CP087625.1	100	38	0	0	7676	7713	14492	14455	3.01e-06	71.3
CP087625.1	100	38	0	0	2930	2967	14492	14455	3.01e-06	71.3
CP087630.1	100	4747	0	0	769	5515	76609	81355	0	8767
CP087630.1	100	4683	0	0	5515	10197	76609	81291	0	8648
CP087630.1	100	825	0	0	4694	5518	141764	142588	0	1524
CP087630.1	99.879	825	0	1	4690	5514	10433	11256	0	1517
CP087630.1	99.879	824	0	1	4695	5517	18963	19786	0	1515
CP087630.1	100	822	0	0	4695	5516	167306	166485	0	1519
CP087630.1	100	821	0	0	4695	5515	48170	47350	0	1517
CP087630.1	100	821	0	0	4695	5515	173442	174262	0	1517
CP087630.1	100	820	0	0	4695	5514	4393	5212	0	1515
CP087630.1	100	820	0	0	4695	5514	13060	12241	0	1515
CP087630.1	100	820	0	0	4695	5514	15155	14336	0	1515
CP087630.1	100	820	0	0	4695	5514	75186	76005	0	1515
CP087630.1	100	820	0	0	4695	5514	165098	164279	0	1515
CP087630.1	100	772	0	0	1	772	141817	142588	0	1426
CP087630.1	99.87	772	0	1	1	771	19015	19786	0	1419
CP087630.1	100	770	0	0	1	770	167254	166485	0	1423
CP087630.1	100	769	0	0	1	769	48118	47350	0	1421
CP087630.1	100	769	0	0	1	769	80587	81355	0	1421
CP087630.1	100	769	0	0	1	769	173494	174262	0	1421
CP087630.1	100	768	0	0	1	768	4445	5212	0	1419
CP087630.1	100	768	0	0	1	768	10489	11256	0	1419
CP087630.1	100	768	0	0	1	768	13008	12241	0	1419
CP087630.1	100	768	0	0	1	768	15103	14336	0	1419
CP087630.1	100	768	0	0	1	768	75238	76005	0	1419
CP087630.1	100	768	0	0	1	768	165046	164279	0	1419
CP087630.1	99.869	762	0	1	9436	10197	10433	11193	0	1400
CP087630.1	100	758	0	0	9440	10197	141764	142521	0	1400
CP087630.1	100	757	0	0	9441	10197	4393	5149	0	1399
CP087630.1	100	757	0	0	9441	10197	13060	12304	0	1399
CP087630.1	100	757	0	0	9441	10197	15155	14399	0	1399
CP087630.1	100	757	0	0	9441	10197	18963	19719	0	1399
CP087630.1	100	757	0	0	9441	10197	48170	47414	0	1399
CP087630.1	100	757	0	0	9441	10197	75186	75942	0	1399
CP087630.1	100	757	0	0	9441	10197	165098	164342	0	1399
CP087630.1	100	757	0	0	9441	10197	167306	166550	0	1399
CP087630.1	100	757	0	0	9441	10197	173442	174198	0	1399
CP087630.1	96.653	478	16	0	8961	9438	16616	16139	0	795
CP087630.1	96.653	478	16	0	4215	4692	16616	16139	0	795
CP087630.1	99.383	162	1	0	7720	7881	16771	16610	1.64e-73	294
CP087630.1	99.383	162	1	0	2974	3135	16771	16610	1.64e-73	294
CP087630.1	97.619	42	0	1	2926	2967	3798	3838	3.01e-06	71.3
CP087630.1	97.619	42	0	1	7672	7713	3798	3838	3.01e-06	71.3
CP087630.1	100	38	0	0	7676	7713	17787	17750	3.01e-06	71.3
CP087630.1	100	38	0	0	2930	2967	17787	17750	3.01e-06	71.3
CP087635.1	100	4747	0	0	769	5515	12653	17399	0	8767
CP087635.1	100	4683	0	0	5515	10197	12653	17335	0	8648
CP087635.1	100	822	0	0	4694	5515	70736	71557	0	1519
CP087635.1	100	820	0	0	4695	5514	4393	5212	0	1515
CP087635.1	100	820	0	0	4695	5514	9219	10038	0	1515
CP087635.1	100	769	0	0	1	769	16631	17399	0	1421
CP087635.1	100	769	0	0	1	769	70789	71557	0	1421
CP087635.1	100	768	0	0	1	768	4445	5212	0	1419
CP087635.1	100	768	0	0	1	768	9271	10038	0	1419
CP087635.1	100	758	0	0	9440	10197	70736	71493	0	1400
CP087635.1	100	757	0	0	9441	10197	4393	5149	0	1399
CP087635.1	100	757	0	0	9441	10197	9219	9975	0	1399
CP087635.1	97.619	42	0	1	2926	2967	3798	3838	3.01e-06	71.3
CP087635.1	97.619	42	0	1	7672	7713	3798	3838	3.01e-06	71.3
CP087640.1	100	4747	0	0	769	5515	51273	56019	0	8767
CP087640.1	100	4683	0	0	5515	10197	51273	55955	0	8648
CP087640.1	99.879	825	0	1	4690	5514	9233	10056	0	1517
CP087640.1	99.879	824	0	1	4695	5517	15668	16491	0	1515
CP087640.1	100	821	0	0	4695	5515	40102	39282	0	1517
CP087640.1	100	821	0	0	4695	5515	128402	129222	0	1517
CP087640.1	100	820	0	0	4695	5514	4393	5212	0	1515
CP087640.1	100	820	0	0	4695	5514	11860	11041	0	1515
CP087640.1	99.87	772	0	1	1	771	15720	16491	0	1419
CP087640.1	100	769	0	0	1	769	40050	39282	0	1421
CP087640.1	100	769	0	0	1	769	55251	56019	0	1421
CP087640.1	100	769	0	0	1	769	128454	129222	0	1421
CP087640.1	100	768	0	0	1	768	4445	5212	0	1419
CP087640.1	100	768	0	0	1	768	9289	10056	0	1419
CP087640.1	100	768	0	0	1	768	11808	11041	0	1419
CP087640.1	99.869	762	0	1	9436	10197	9233	9993	0	1400
CP087640.1	100	757	0	0	9441	10197	4393	5149	0	1399
CP087640.1	100	757	0	0	9441	10197	11860	11104	0	1399
CP087640.1	100	757	0	0	9441	10197	15668	16424	0	1399
CP087640.1	100	757	0	0	9441	10197	40102	39346	0	1399
CP087640.1	100	757	0	0	9441	10197	128402	129158	0	1399
CP087640.1	96.653	478	16	0	8961	9438	13321	12844	0	795
CP087640.1	96.653	478	16	0	4215	4692	13321	12844	0	795
CP087640.1	100	397	0	0	4694	5090	128005	128401	0	734
CP087640.1	100	397	0	0	9440	9836	128005	128401	0	734
CP087640.1	100	344	0	0	1	344	128058	128401	2.36e-176	636
CP087640.1	99.383	162	1	0	7720	7881	13476	13315	1.64e-73	294
CP087640.1	99.383	162	1	0	2974	3135	13476	13315	1.64e-73	294
CP087640.1	100	134	0	0	5381	5514	44697	44564	1.29e-59	248
CP087640.1	100	134	0	0	635	768	44697	44564	1.29e-59	248
CP087640.1	100	71	0	0	10127	10197	44697	44627	1.36e-24	132
CP087640.1	97.619	42	0	1	2926	2967	3798	3838	3.01e-06	71.3
CP087640.1	97.619	42	0	1	7672	7713	3798	3838	3.01e-06	71.3
CP087640.1	100	38	0	0	7676	7713	14492	14455	3.01e-06	71.3
CP087640.1	100	38	0	0	2930	2967	14492	14455	3.01e-06	71.3
CP087647.1	100	5515	0	0	1	5515	87742	93256	0	10185
CP087647.1	100	5503	0	0	4695	10197	87690	93192	0	10163
CP087647.1	99.879	825	0	1	4690	5514	9233	10056	0	1517
CP087647.1	99.879	825	0	1	4690	5514	14077	14900	0	1517
CP087647.1	99.879	825	0	1	4690	5514	18921	19744	0	1517
CP087647.1	99.879	825	0	1	4690	5514	23765	24588	0	1517
CP087647.1	99.636	824	2	1	4695	5517	32295	33118	0	1504
CP087647.1	100	822	0	0	4695	5516	171050	170229	0	1519
CP087647.1	100	821	0	0	4694	5514	145492	146312	0	1517
CP087647.1	100	821	0	0	4695	5515	177186	178006	0	1517
CP087647.1	100	820	0	0	4695	5514	4393	5212	0	1515
CP087647.1	100	820	0	0	4695	5514	26392	25573	0	1515
CP087647.1	100	820	0	0	4695	5514	28487	27668	0	1515
CP087647.1	100	820	0	0	4695	5514	168842	168023	0	1515
CP087647.1	99.611	772	2	1	1	771	32347	33118	0	1408
CP087647.1	100	770	0	0	1	770	170998	170229	0	1423
CP087647.1	100	769	0	0	1	769	92488	93256	0	1421
CP087647.1	100	769	0	0	1	769	177238	178006	0	1421
CP087647.1	100	768	0	0	1	768	4445	5212	0	1419
CP087647.1	100	768	0	0	1	768	9289	10056	0	1419
CP087647.1	100	768	0	0	1	768	14133	14900	0	1419
CP087647.1	100	768	0	0	1	768	18977	19744	0	1419
CP087647.1	100	768	0	0	1	768	23821	24588	0	1419
CP087647.1	100	768	0	0	1	768	26340	25573	0	1419
CP087647.1	100	768	0	0	1	768	28435	27668	0	1419
CP087647.1	100	768	0	0	1	768	145545	146312	0	1419
CP087647.1	100	768	0	0	1	768	168790	168023	0	1419
CP087647.1	99.869	762	0	1	9436	10197	9233	9993	0	1400
CP087647.1	99.869	762	0	1	9436	10197	14077	14837	0	1400
CP087647.1	99.869	762	0	1	9436	10197	18921	19681	0	1400
CP087647.1	99.869	762	0	1	9436	10197	23765	24525	0	1400
CP087647.1	100	758	0	0	9440	10197	145492	146249	0	1400
CP087647.1	100	757	0	0	9441	10197	4393	5149	0	1399
CP087647.1	100	757	0	0	9441	10197	26392	25636	0	1399
CP087647.1	100	757	0	0	9441	10197	28487	27731	0	1399
CP087647.1	100	757	0	0	9441	10197	87690	88446	0	1399
CP087647.1	100	757	0	0	9441	10197	168842	168086	0	1399
CP087647.1	100	757	0	0	9441	10197	171050	170294	0	1399
CP087647.1	100	757	0	0	9441	10197	177186	177942	0	1399
CP087647.1	99.736	757	2	0	9441	10197	32295	33051	0	1387
CP087647.1	96.653	478	16	0	8961	9438	29948	29471	0	795
CP087647.1	96.653	478	16	0	4215	4692	29948	29471	0	795
CP087647.1	99.383	162	1	0	7720	7881	30103	29942	1.64e-73	294
CP087647.1	99.383	162	1	0	2974	3135	30103	29942	1.64e-73	294
CP087647.1	97.619	42	0	1	2926	2967	3798	3838	3.01e-06	71.3
CP087647.1	97.619	42	0	1	7672	7713	3798	3838	3.01e-06	71.3
CP087647.1	100	38	0	0	7676	7713	31119	31082	3.01e-06	71.3
CP087647.1	100	38	0	0	2930	2967	31119	31082	3.01e-06	71.3
CP087653.1	100	4747	0	0	769	5515	60790	65536	0	8767
CP087653.1	100	4683	0	0	5515	10197	60790	65472	0	8648
CP087653.1	99.879	825	0	1	4690	5514	9233	10056	0	1517
CP087653.1	99.515	824	3	1	4695	5517	17763	18586	0	1498
CP087653.1	100	821	0	0	4695	5515	107023	107843	0	1517
CP087653.1	100	820	0	0	4695	5514	4393	5212	0	1515
CP087653.1	100	820	0	0	4695	5514	11860	11041	0	1515
CP087653.1	100	820	0	0	4695	5514	13955	13136	0	1515
CP087653.1	100	820	0	0	4695	5514	49619	48800	0	1515
CP087653.1	99.482	772	3	1	1	771	17815	18586	0	1402
CP087653.1	100	769	0	0	1	769	64768	65536	0	1421
CP087653.1	100	769	0	0	1	769	107075	107843	0	1421
CP087653.1	100	768	0	0	1	768	4445	5212	0	1419
CP087653.1	100	768	0	0	1	768	9289	10056	0	1419
CP087653.1	100	768	0	0	1	768	11808	11041	0	1419
CP087653.1	100	768	0	0	1	768	13903	13136	0	1419
CP087653.1	100	768	0	0	1	768	49567	48800	0	1419
CP087653.1	99.869	762	0	1	9436	10197	9233	9993	0	1400
CP087653.1	100	757	0	0	9441	10197	4393	5149	0	1399
CP087653.1	100	757	0	0	9441	10197	11860	11104	0	1399
CP087653.1	100	757	0	0	9441	10197	13955	13199	0	1399
CP087653.1	100	757	0	0	9441	10197	49619	48863	0	1399
CP087653.1	100	757	0	0	9441	10197	107023	107779	0	1399
CP087653.1	99.604	757	3	0	9441	10197	17763	18519	0	1382
CP087653.1	96.653	478	16	0	8961	9438	15416	14939	0	795
CP087653.1	96.653	478	16	0	4215	4692	15416	14939	0	795
CP087653.1	100	397	0	0	4694	5090	106626	107022	0	734
CP087653.1	100	397	0	0	9440	9836	106626	107022	0	734
CP087653.1	100	344	0	0	1	344	106679	107022	2.36e-176	636
CP087653.1	99.383	162	1	0	7720	7881	15571	15410	1.64e-73	294
CP087653.1	99.383	162	1	0	2974	3135	15571	15410	1.64e-73	294
CP087653.1	100	134	0	0	5381	5514	54214	54081	1.29e-59	248
CP087653.1	100	134	0	0	635	768	54214	54081	1.29e-59	248
CP087653.1	100	71	0	0	10127	10197	54214	54144	1.36e-24	132
CP087653.1	97.619	42	0	1	2926	2967	3798	3838	3.01e-06	71.3
CP087653.1	97.619	42	0	1	7672	7713	3798	3838	3.01e-06	71.3
CP087653.1	100	38	0	0	7676	7713	16587	16550	3.01e-06	71.3
CP087653.1	100	38	0	0	2930	2967	16587	16550	3.01e-06	71.3
CP087660.1	100	4747	0	0	769	5515	60790	65536	0	8767
CP087660.1	100	4683	0	0	5515	10197	60790	65472	0	8648
CP087660.1	99.879	825	0	1	4690	5514	9233	10056	0	1517
CP087660.1	99.636	824	2	1	4695	5517	17763	18586	0	1504
CP087660.1	100	821	0	0	4695	5515	107020	107840	0	1517
CP087660.1	100	820	0	0	4695	5514	4393	5212	0	1515
CP087660.1	100	820	0	0	4695	5514	11860	11041	0	1515
CP087660.1	100	820	0	0	4695	5514	13955	13136	0	1515
CP087660.1	100	820	0	0	4695	5514	49619	48800	0	1515
CP087660.1	99.611	772	2	1	1	771	17815	18586	0	1408
CP087660.1	100	769	0	0	1	769	64768	65536	0	1421
CP087660.1	100	769	0	0	1	769	107072	107840	0	1421
CP087660.1	100	768	0	0	1	768	4445	5212	0	1419
CP087660.1	100	768	0	0	1	768	9289	10056	0	1419
CP087660.1	100	768	0	0	1	768	11808	11041	0	1419
CP087660.1	100	768	0	0	1	768	13903	13136	0	1419
CP087660.1	100	768	0	0	1	768	49567	48800	0	1419
CP087660.1	99.869	762	0	1	9436	10197	9233	9993	0	1400
CP087660.1	100	757	0	0	9441	10197	4393	5149	0	1399
CP087660.1	100	757	0	0	9441	10197	11860	11104	0	1399
CP087660.1	100	757	0	0	9441	10197	13955	13199	0	1399
CP087660.1	100	757	0	0	9441	10197	49619	48863	0	1399
CP087660.1	100	757	0	0	9441	10197	107020	107776	0	1399
CP087660.1	99.736	757	2	0	9441	10197	17763	18519	0	1387
CP087660.1	96.653	478	16	0	8961	9438	15416	14939	0	795
CP087660.1	96.653	478	16	0	4215	4692	15416	14939	0	795
CP087660.1	100	397	0	0	4694	5090	106623	107019	0	734
CP087660.1	100	397	0	0	9440	9836	106623	107019	0	734
CP087660.1	100	344	0	0	1	344	106676	107019	2.36e-176	636
CP087660.1	99.383	162	1	0	7720	7881	15571	15410	1.64e-73	294
CP087660.1	99.383	162	1	0	2974	3135	15571	15410	1.64e-73	294
CP087660.1	100	134	0	0	5381	5514	54214	54081	1.29e-59	248
CP087660.1	100	134	0	0	635	768	54214	54081	1.29e-59	248
CP087660.1	100	71	0	0	10127	10197	54214	54144	1.36e-24	132
CP087660.1	97.619	42	0	1	2926	2967	3798	3838	3.01e-06	71.3
CP087660.1	97.619	42	0	1	7672	7713	3798	3838	3.01e-06	71.3
CP087660.1	100	38	0	0	7676	7713	16587	16550	3.01e-06	71.3
CP087660.1	100	38	0	0	2930	2967	16587	16550	3.01e-06	71.3
CP089954.1	100	5514	0	0	1	5514	5273	10786	0	10183
CP089954.1	100	5514	0	0	1	5514	12790	18303	0	10183
CP089954.1	100	5503	0	0	4695	10197	5221	10723	0	10163
CP089954.1	100	5503	0	0	4695	10197	12738	18240	0	10163
CP089954.1	99.515	824	3	1	4695	5517	23915	24738	0	1498
CP089954.1	100	821	0	0	4694	5514	102666	101846	0	1517
CP089954.1	100	821	0	0	4695	5515	152018	152838	0	1517
CP089954.1	100	820	0	0	4695	5514	5073	4254	0	1515
CP089954.1	100	820	0	0	4695	5514	12590	11771	0	1515
CP089954.1	100	820	0	0	4695	5514	20107	19288	0	1515
CP089954.1	100	820	0	0	4695	5514	79316	80135	0	1515
CP089954.1	99.482	772	3	1	1	771	23967	24738	0	1402
CP089954.1	100	769	0	0	1	769	152070	152838	0	1421
CP089954.1	100	768	0	0	1	768	5021	4254	0	1419
CP089954.1	100	768	0	0	1	768	10019	10786	0	1419
CP089954.1	100	768	0	0	1	768	12538	11771	0	1419
CP089954.1	100	768	0	0	1	768	17536	18303	0	1419
CP089954.1	100	768	0	0	1	768	20055	19288	0	1419
CP089954.1	100	768	0	0	1	768	79368	80135	0	1419
CP089954.1	100	768	0	0	1	768	102613	101846	0	1419
CP089954.1	100	758	0	0	9440	10197	102666	101909	0	1400
CP089954.1	100	757	0	0	9441	10197	5073	4317	0	1399
CP089954.1	100	757	0	0	9441	10197	5221	5977	0	1399
CP089954.1	100	757	0	0	9441	10197	12590	11834	0	1399
CP089954.1	100	757	0	0	9441	10197	12738	13494	0	1399
CP089954.1	100	757	0	0	9441	10197	20107	19351	0	1399
CP089954.1	100	757	0	0	9441	10197	79316	80072	0	1399
CP089954.1	100	757	0	0	9441	10197	152018	152774	0	1399
CP089954.1	99.604	757	3	0	9441	10197	23915	24671	0	1382
CP089954.1	96.653	478	16	0	8961	9438	21568	21091	0	795
CP089954.1	96.653	478	16	0	4215	4692	21568	21091	0	795
CP089954.1	99.383	162	1	0	7720	7881	21723	21562	1.64e-73	294
CP089954.1	99.383	162	1	0	2974	3135	21723	21562	1.64e-73	294
CP089954.1	97.619	42	0	1	2926	2967	3798	3838	3.01e-06	71.3
CP089954.1	97.619	42	0	1	7672	7713	3798	3838	3.01e-06	71.3
CP089954.1	100	38	0	0	7676	7713	22739	22702	3.01e-06	71.3
CP089954.1	100	38	0	0	2930	2967	22739	22702	3.01e-06	71.3
CP090345.1	100	4747	0	0	769	5515	59821	55075	0	8767
CP090345.1	100	4683	0	0	5515	10197	59821	55139	0	8648
CP090345.1	99.758	828	1	1	4690	5517	101304	100478	0	1517
CP090345.1	99.515	824	3	1	4695	5517	94869	94046	0	1498
CP090345.1	99.878	823	1	0	4692	5514	98674	99496	0	1515
CP090345.1	100	821	0	0	4695	5515	115907	115087	0	1517
CP090345.1	100	820	0	0	4695	5514	106144	105325	0	1515
CP090345.1	99.482	772	3	1	1	771	94817	94046	0	1402
CP090345.1	99.87	771	1	0	1	771	101248	100478	0	1419
CP090345.1	100	769	0	0	1	769	55843	55075	0	1421
CP090345.1	100	769	0	0	1	769	115855	115087	0	1421
CP090345.1	100	768	0	0	1	768	98729	99496	0	1419
CP090345.1	100	768	0	0	1	768	106092	105325	0	1419
CP090345.1	99.869	762	0	1	9436	10197	101304	100544	0	1400
CP090345.1	99.868	760	1	0	9438	10197	98674	99433	0	1399
CP090345.1	100	757	0	0	9441	10197	106144	105388	0	1399
CP090345.1	100	757	0	0	9441	10197	115907	115151	0	1399
CP090345.1	99.604	757	3	0	9441	10197	94869	94113	0	1382
CP090345.1	96.653	478	16	0	4215	4692	97216	97693	0	795
CP090345.1	96.653	478	16	0	8961	9438	97216	97693	0	795
CP090345.1	98.788	165	2	0	2971	3135	97058	97222	1.64e-73	294
CP090345.1	98.788	165	2	0	7717	7881	97058	97222	1.64e-73	294
CP090345.1	99.27	137	1	0	632	768	66394	66530	1.29e-59	248
CP090345.1	99.27	137	1	0	5378	5514	66394	66530	1.29e-59	248
CP090345.1	100	122	0	0	4695	4816	70991	71112	6.07e-53	226
CP090345.1	100	122	0	0	9441	9562	70991	71112	6.07e-53	226
CP090345.1	100	121	0	0	649	769	71135	71255	2.18e-52	224
CP090345.1	100	121	0	0	5395	5515	71135	71255	2.18e-52	224
CP090345.1	98.649	74	1	0	10124	10197	66394	66467	1.36e-24	132
CP090345.1	100	70	0	0	1	70	71043	71112	4.89e-24	130
CP090345.1	100	57	0	0	10141	10197	71135	71191	8.25e-17	106
CP090345.1	97.619	42	0	1	7672	7713	106739	106699	3.01e-06	71.3
CP090345.1	97.619	42	0	1	2926	2967	106739	106699	3.01e-06	71.3
CP090345.1	97.561	41	1	0	2927	2967	96042	96082	3.01e-06	71.3
CP090345.1	97.561	41	1	0	7673	7713	96042	96082	3.01e-06	71.3
CP091332.1	100	4747	0	0	769	5515	74283	69537	0	8767
CP091332.1	100	4683	0	0	5515	10197	74283	69601	0	8648
CP091332.1	100	769	0	0	1	769	70305	69537	0	1421
CP091332.1	100	356	0	0	9441	9796	81213	80858	0	658
CP091332.1	100	356	0	0	4695	5050	81213	80858	0	658
CP091332.1	100	304	0	0	1	304	81161	80858	4.07e-154	562
CP093153.1	100	5514	0	0	1	5514	4445	9958	0	10183
CP093153.1	100	5503	0	0	4695	10197	4393	9895	0	10163
CP093153.1	99.879	825	0	1	4690	5514	13979	14802	0	1517
CP093153.1	100	824	0	0	4694	5517	116969	117792	0	1522
CP093153.1	99.515	824	3	1	4695	5517	20414	21237	0	1498
CP093153.1	100	821	0	0	4695	5515	134735	135555	0	1517
CP093153.1	100	820	0	0	4695	5514	16606	15787	0	1515
CP093153.1	100	820	0	0	4695	5514	76875	77694	0	1515
CP093153.1	100	820	0	0	4695	5514	84550	83731	0	1515
CP093153.1	99.482	772	3	1	1	771	20466	21237	0	1402
CP093153.1	100	771	0	0	1	771	117022	117792	0	1424
CP093153.1	100	769	0	0	1	769	134787	135555	0	1421
CP093153.1	100	768	0	0	1	768	9191	9958	0	1419
CP093153.1	100	768	0	0	1	768	14035	14802	0	1419
CP093153.1	100	768	0	0	1	768	16554	15787	0	1419
CP093153.1	100	768	0	0	1	768	76927	77694	0	1419
CP093153.1	100	768	0	0	1	768	84498	83731	0	1419
CP093153.1	99.869	762	0	1	9436	10197	13979	14739	0	1400
CP093153.1	100	758	0	0	9440	10197	116969	117726	0	1400
CP093153.1	100	757	0	0	9441	10197	4393	5149	0	1399
CP093153.1	100	757	0	0	9441	10197	16606	15850	0	1399
CP093153.1	100	757	0	0	9441	10197	76875	77631	0	1399
CP093153.1	100	757	0	0	9441	10197	84550	83794	0	1399
CP093153.1	100	757	0	0	9441	10197	134735	135491	0	1399
CP093153.1	99.604	757	3	0	9441	10197	20414	21170	0	1382
CP093153.1	96.653	478	16	0	8961	9438	18067	17590	0	795
CP093153.1	96.653	478	16	0	4215	4692	18067	17590	0	795
CP093153.1	99.383	162	1	0	7720	7881	18222	18061	1.64e-73	294
CP093153.1	99.383	162	1	0	2974	3135	18222	18061	1.64e-73	294
CP093153.1	97.619	42	0	1	2926	2967	3798	3838	3.01e-06	71.3
CP093153.1	97.619	42	0	1	7672	7713	3798	3838	3.01e-06	71.3
CP093153.1	100	38	0	0	7676	7713	19238	19201	3.01e-06	71.3
CP093153.1	100	38	0	0	2930	2967	19238	19201	3.01e-06	71.3
CP097627.1	100	5514	0	0	1	5514	130355	124842	0	10183
CP097627.1	100	5503	0	0	4695	10197	130407	124905	0	10163
CP097627.1	99.758	828	1	1	4690	5517	120821	119995	0	1517
CP097627.1	99.515	824	3	1	4695	5517	114386	113563	0	1498
CP097627.1	99.878	823	1	0	4692	5514	118191	119013	0	1515
CP097627.1	100	821	0	0	4694	5514	35662	36482	0	1517
CP097627.1	100	821	0	0	4695	5515	140998	140178	0	1517
CP097627.1	100	820	0	0	4695	5514	59012	58193	0	1515
CP097627.1	100	820	0	0	4695	5514	130555	131374	0	1515
CP097627.1	99.482	772	3	1	1	771	114334	113563	0	1402
CP097627.1	99.87	771	1	0	1	771	120765	119995	0	1419
CP097627.1	100	769	0	0	1	769	140946	140178	0	1421
CP097627.1	100	768	0	0	1	768	35715	36482	0	1419
CP097627.1	100	768	0	0	1	768	58960	58193	0	1419
CP097627.1	100	768	0	0	1	768	118246	119013	0	1419
CP097627.1	100	768	0	0	1	768	125609	124842	0	1419
CP097627.1	100	768	0	0	1	768	130607	131374	0	1419
CP097627.1	99.869	762	0	1	9436	10197	120821	120061	0	1400
CP097627.1	99.868	760	1	0	9438	10197	118191	118950	0	1399
CP097627.1	100	758	0	0	9440	10197	35662	36419	0	1400
CP097627.1	100	757	0	0	9441	10197	59012	58256	0	1399
CP097627.1	100	757	0	0	9441	10197	130407	129651	0	1399
CP097627.1	100	757	0	0	9441	10197	130555	131311	0	1399
CP097627.1	100	757	0	0	9441	10197	140998	140242	0	1399
CP097627.1	99.604	757	3	0	9441	10197	114386	113630	0	1382
CP097627.1	96.653	478	16	0	4215	4692	116733	117210	0	795
CP097627.1	96.653	478	16	0	8961	9438	116733	117210	0	795
CP097627.1	98.788	165	2	0	2971	3135	116575	116739	1.64e-73	294
CP097627.1	98.788	165	2	0	7717	7881	116575	116739	1.64e-73	294
CP097627.1	97.619	42	0	1	7672	7713	131830	131790	3.01e-06	71.3
CP097627.1	97.619	42	0	1	2926	2967	131830	131790	3.01e-06	71.3
CP097627.1	97.561	41	1	0	2927	2967	115559	115599	3.01e-06	71.3
CP097627.1	97.561	41	1	0	7673	7713	115559	115599	3.01e-06	71.3
CP097655.1	100	4747	0	0	769	5515	22970	18224	0	8767
CP097655.1	100	4683	0	0	5515	10197	22970	18288	0	8648
CP097655.1	99.758	828	1	1	4687	5514	26815	27641	0	1517
CP097655.1	99.879	825	0	1	4690	5514	58789	57966	0	1517
CP097655.1	100	821	0	0	4695	5515	32698	31878	0	1517
CP097655.1	100	820	0	0	4695	5514	35436	36255	0	1515
CP097655.1	100	820	0	0	4695	5514	63500	64319	0	1515
CP097655.1	100	820	0	0	4695	5514	84914	85733	0	1515
CP097655.1	100	769	0	0	1	769	18992	18224	0	1421
CP097655.1	100	769	0	0	1	769	32646	31878	0	1421
CP097655.1	100	768	0	0	1	768	26874	27641	0	1419
CP097655.1	100	768	0	0	1	768	35488	36255	0	1419
CP097655.1	100	768	0	0	1	768	58733	57966	0	1419
CP097655.1	100	768	0	0	1	768	63552	64319	0	1419
CP097655.1	100	768	0	0	1	768	84966	85733	0	1419
CP097655.1	99.739	765	1	1	9433	10197	26815	27578	0	1400
CP097655.1	99.869	762	0	1	9436	10197	58789	58029	0	1400
CP097655.1	100	757	0	0	9441	10197	32698	31942	0	1399
CP097655.1	100	757	0	0	9441	10197	35436	36192	0	1399
CP097655.1	100	757	0	0	9441	10197	63500	64256	0	1399
CP097655.1	100	757	0	0	9441	10197	84914	85670	0	1399
CP097655.1	100	108	0	0	4732	4839	65857	65964	3.68e-45	200
CP097655.1	100	108	0	0	9478	9585	65857	65964	3.68e-45	200
CP097655.1	100	93	0	0	1	93	65872	65964	8.02e-37	172
CP097655.1	97.619	42	0	1	2926	2967	62905	62945	3.01e-06	71.3
CP097655.1	97.619	42	0	1	7672	7713	62905	62945	3.01e-06	71.3
CP097659.1	100	4747	0	0	769	5515	68487	73233	0	8767
CP097659.1	100	4683	0	0	5515	10197	68487	73169	0	8648
CP097659.1	100	821	0	0	4695	5515	13485	14305	0	1517
CP097659.1	100	821	0	0	4694	5514	56964	57784	0	1517
CP097659.1	99.635	821	3	0	4695	5515	23328	24148	0	1500
CP097659.1	100	820	0	0	4695	5514	7348	6529	0	1515
CP097659.1	100	820	0	0	4695	5514	65112	65931	0	1515
CP097659.1	100	820	0	0	4695	5514	115235	116054	0	1515
CP097659.1	100	769	0	0	1	769	13537	14305	0	1421
CP097659.1	100	769	0	0	1	769	72465	73233	0	1421
CP097659.1	99.61	769	3	0	1	769	23380	24148	0	1404
CP097659.1	100	768	0	0	1	768	7296	6529	0	1419
CP097659.1	100	768	0	0	1	768	57017	57784	0	1419
CP097659.1	100	768	0	0	1	768	65164	65931	0	1419
CP097659.1	100	768	0	0	1	768	115287	116054	0	1419
CP097659.1	100	758	0	0	9440	10197	56964	57721	0	1400
CP097659.1	100	757	0	0	9441	10197	7348	6592	0	1399
CP097659.1	100	757	0	0	9441	10197	13485	14241	0	1399
CP097659.1	100	757	0	0	9441	10197	65112	65868	0	1399
CP097659.1	100	757	0	0	9441	10197	115235	115991	0	1399
CP097659.1	99.604	757	3	0	9441	10197	23328	24084	0	1382
CP097659.1	99.27	137	1	0	632	768	60514	60650	1.29e-59	248
CP097659.1	99.27	137	1	0	5378	5514	60514	60650	1.29e-59	248
CP097659.1	98.649	74	1	0	10124	10197	60514	60587	1.36e-24	132
CP097674.1	100	4747	0	0	769	5515	3097	7843	0	8767
CP097674.1	100	4683	0	0	5515	10197	3097	7779	0	8648
CP097674.1	100	3926	0	0	769	4694	88887	92812	0	7251
CP097674.1	100	3926	0	0	5515	9440	88887	92812	0	7251
CP097674.1	99.758	828	1	1	4687	5514	85917	86743	0	1517
CP097674.1	99.638	828	1	2	4687	5514	128	953	0	1511
CP097674.1	100	820	0	0	4695	5514	54448	55267	0	1515
CP097674.1	100	820	0	0	4695	5514	77797	76978	0	1515
CP097674.1	100	769	0	0	1	769	7075	7843	0	1421
CP097674.1	100	768	0	0	1	768	54500	55267	0	1419
CP097674.1	100	768	0	0	1	768	77745	76978	0	1419
CP097674.1	100	768	0	0	1	768	85976	86743	0	1419
CP097674.1	99.87	768	0	1	1	768	187	953	0	1411
CP097674.1	99.739	765	1	1	9433	10197	85917	86680	0	1400
CP097674.1	99.608	765	1	2	9433	10197	128	890	0	1395
CP097674.1	100	757	0	0	9441	10197	54448	55204	0	1399
CP097674.1	100	757	0	0	9441	10197	77797	77041	0	1399
CP097677.1	100	4747	0	0	769	5515	105873	101127	0	8767
CP097677.1	100	4683	0	0	5515	10197	105873	101191	0	8648
CP097677.1	99.879	825	0	1	4690	5514	59954	60777	0	1517
CP097677.1	99.515	824	3	1	4695	5517	68484	69307	0	1498
CP097677.1	100	822	0	0	4695	5516	38662	39483	0	1519
CP097677.1	100	822	0	0	4694	5515	45350	46171	0	1519
CP097677.1	100	820	0	0	4695	5514	24755	23936	0	1515
CP097677.1	100	820	0	0	4695	5514	30891	31710	0	1515
CP097677.1	100	820	0	0	4695	5514	37854	37035	0	1515
CP097677.1	100	820	0	0	4695	5514	55114	55933	0	1515
CP097677.1	100	820	0	0	4695	5514	62581	61762	0	1515
CP097677.1	100	820	0	0	4695	5514	64676	63857	0	1515
CP097677.1	100	820	0	0	4695	5514	90375	91194	0	1515
CP097677.1	100	820	0	0	4695	5514	117044	117863	0	1515
CP097677.1	99.482	772	3	1	1	771	68536	69307	0	1402
CP097677.1	100	770	0	0	1	770	38714	39483	0	1423
CP097677.1	100	769	0	0	1	769	45403	46171	0	1421
CP097677.1	100	769	0	0	1	769	101895	101127	0	1421
CP097677.1	100	768	0	0	1	768	24703	23936	0	1419
CP097677.1	100	768	0	0	1	768	30943	31710	0	1419
CP097677.1	100	768	0	0	1	768	37802	37035	0	1419
CP097677.1	100	768	0	0	1	768	55166	55933	0	1419
CP097677.1	100	768	0	0	1	768	60010	60777	0	1419
CP097677.1	100	768	0	0	1	768	62529	61762	0	1419
CP097677.1	100	768	0	0	1	768	64624	63857	0	1419
CP097677.1	100	768	0	0	1	768	90427	91194	0	1419
CP097677.1	100	768	0	0	1	768	117096	117863	0	1419
CP097677.1	99.869	762	0	1	9436	10197	59954	60714	0	1400
CP097677.1	100	758	0	0	9440	10197	45350	46107	0	1400
CP097677.1	100	757	0	0	9441	10197	24755	23999	0	1399
CP097677.1	100	757	0	0	9441	10197	30891	31647	0	1399
CP097677.1	100	757	0	0	9441	10197	37854	37098	0	1399
CP097677.1	100	757	0	0	9441	10197	38662	39418	0	1399
CP097677.1	100	757	0	0	9441	10197	55114	55870	0	1399
CP097677.1	100	757	0	0	9441	10197	62581	61825	0	1399
CP097677.1	100	757	0	0	9441	10197	64676	63920	0	1399
CP097677.1	100	757	0	0	9441	10197	90375	91131	0	1399
CP097677.1	100	757	0	0	9441	10197	117044	117800	0	1399
CP097677.1	99.604	757	3	0	9441	10197	68484	69240	0	1382
CP097677.1	99.862	724	0	1	9437	10159	151645	150922	0	1330
CP097677.1	99.862	724	0	1	4691	5413	151645	150922	0	1330
CP097677.1	100	667	0	0	1	667	151588	150922	0	1232
CP097677.1	96.653	478	16	0	8961	9438	66137	65660	0	795
CP097677.1	96.653	478	16	0	4215	4692	66137	65660	0	795
CP097677.1	99.383	162	1	0	7720	7881	66292	66131	1.64e-73	294
CP097677.1	99.383	162	1	0	2974	3135	66292	66131	1.64e-73	294
CP097677.1	99.27	137	1	0	632	768	112446	112582	1.29e-59	248
CP097677.1	99.27	137	1	0	5378	5514	112446	112582	1.29e-59	248
CP097677.1	100	108	0	0	5408	5515	118257	118150	3.68e-45	200
CP097677.1	100	108	0	0	662	769	118257	118150	3.68e-45	200
CP097677.1	98.649	74	1	0	10124	10197	112446	112519	1.36e-24	132
CP097677.1	100	44	0	0	10154	10197	118257	118214	1.39e-09	82.4
CP097677.1	97.619	42	0	1	2926	2967	54519	54559	3.01e-06	71.3
CP097677.1	97.619	42	0	1	7672	7713	54519	54559	3.01e-06	71.3
CP097677.1	100	38	0	0	7676	7713	67308	67271	3.01e-06	71.3
CP097677.1	100	38	0	0	2930	2967	67308	67271	3.01e-06	71.3
CP097686.1	100	4747	0	0	769	5515	34176	38922	0	8767
CP097686.1	100	4683	0	0	5515	10197	34176	38858	0	8648
CP097686.1	99.879	825	0	1	4690	5514	136707	137530	0	1517
CP097686.1	100	822	0	0	4695	5516	90413	91234	0	1519
CP097686.1	100	821	0	0	4695	5515	122104	122924	0	1517
CP097686.1	100	820	0	0	4695	5514	30801	31620	0	1515
CP097686.1	100	820	0	0	4695	5514	92621	93440	0	1515
CP097686.1	100	820	0	0	4695	5514	115968	115149	0	1515
CP097686.1	100	820	0	0	4695	5514	131867	132686	0	1515
CP097686.1	100	770	0	0	1	770	90465	91234	0	1423
CP097686.1	100	769	0	0	1	769	38154	38922	0	1421
CP097686.1	100	769	0	0	1	769	122156	122924	0	1421
CP097686.1	100	768	0	0	1	768	30853	31620	0	1419
CP097686.1	100	768	0	0	1	768	92673	93440	0	1419
CP097686.1	100	768	0	0	1	768	115916	115149	0	1419
CP097686.1	100	768	0	0	1	768	131919	132686	0	1419
CP097686.1	100	768	0	0	1	768	136763	137530	0	1419
CP097686.1	99.869	762	0	1	9436	10197	136707	137467	0	1400
CP097686.1	100	757	0	0	9441	10197	30801	31557	0	1399
CP097686.1	100	757	0	0	9441	10197	90413	91169	0	1399
CP097686.1	100	757	0	0	9441	10197	92621	93377	0	1399
CP097686.1	100	757	0	0	9441	10197	115968	115212	0	1399
CP097686.1	100	757	0	0	9441	10197	122104	122860	0	1399
CP097686.1	100	757	0	0	9441	10197	131867	132623	0	1399
CP097686.1	97.619	42	0	1	2926	2967	131272	131312	3.01e-06	71.3
CP097686.1	97.619	42	0	1	7672	7713	131272	131312	3.01e-06	71.3
CP097693.1	100	4747	0	0	769	5515	97335	92589	0	8767
CP097693.1	100	4683	0	0	5515	10197	97335	92653	0	8648
CP097693.1	99.879	825	0	1	4690	5514	49048	49871	0	1517
CP097693.1	99.515	824	3	1	4695	5517	79978	79155	0	1498
CP097693.1	99.878	823	1	0	4692	5514	51144	51966	0	1515
CP097693.1	99.878	823	1	0	4692	5514	83783	84605	0	1515
CP097693.1	100	822	0	0	4695	5516	28309	27488	0	1519
CP097693.1	100	821	0	0	4695	5515	34445	35265	0	1517
CP097693.1	100	821	0	0	4694	5514	52323	53143	0	1517
CP097693.1	100	821	0	0	4695	5515	101985	102805	0	1517
CP097693.1	100	820	0	0	4695	5514	19138	19957	0	1515
CP097693.1	100	820	0	0	4695	5514	26101	25282	0	1515
CP097693.1	100	820	0	0	4695	5514	44208	45027	0	1515
CP097693.1	100	820	0	0	4695	5514	86060	85241	0	1515
CP097693.1	99.482	772	3	1	1	771	79926	79155	0	1402
CP097693.1	100	770	0	0	1	770	28257	27488	0	1423
CP097693.1	100	769	0	0	1	769	34497	35265	0	1421
CP097693.1	100	769	0	0	1	769	93357	92589	0	1421
CP097693.1	100	769	0	0	1	769	102037	102805	0	1421
CP097693.1	100	768	0	0	1	768	19190	19957	0	1419
CP097693.1	100	768	0	0	1	768	26049	25282	0	1419
CP097693.1	100	768	0	0	1	768	44260	45027	0	1419
CP097693.1	100	768	0	0	1	768	49104	49871	0	1419
CP097693.1	100	768	0	0	1	768	51199	51966	0	1419
CP097693.1	100	768	0	0	1	768	52376	53143	0	1419
CP097693.1	100	768	0	0	1	768	83838	84605	0	1419
CP097693.1	100	768	0	0	1	768	86008	85241	0	1419
CP097693.1	99.869	762	0	1	9436	10197	49048	49808	0	1400
CP097693.1	99.868	760	1	0	9438	10197	51144	51903	0	1399
CP097693.1	99.868	760	1	0	9438	10197	83783	84542	0	1399
CP097693.1	100	758	0	0	9440	10197	52323	53080	0	1400
CP097693.1	100	757	0	0	9441	10197	19138	19894	0	1399
CP097693.1	100	757	0	0	9441	10197	26101	25345	0	1399
CP097693.1	100	757	0	0	9441	10197	28309	27553	0	1399
CP097693.1	100	757	0	0	9441	10197	34445	35201	0	1399
CP097693.1	100	757	0	0	9441	10197	44208	44964	0	1399
CP097693.1	100	757	0	0	9441	10197	86060	85304	0	1399
CP097693.1	100	757	0	0	9441	10197	101985	102741	0	1399
CP097693.1	99.604	757	3	0	9441	10197	79978	79222	0	1382
CP097693.1	96.653	478	16	0	4215	4692	82325	82802	0	795
CP097693.1	96.653	478	16	0	8961	9438	82325	82802	0	795
CP097693.1	98.788	165	2	0	2971	3135	82167	82331	1.64e-73	294
CP097693.1	98.788	165	2	0	7717	7881	82167	82331	1.64e-73	294
CP097693.1	100	134	0	0	5381	5514	90655	90522	1.29e-59	248
CP097693.1	100	134	0	0	635	768	90655	90522	1.29e-59	248
CP097693.1	100	71	0	0	10127	10197	90655	90585	1.36e-24	132
CP097693.1	97.619	42	0	1	2926	2967	43613	43653	3.01e-06	71.3
CP097693.1	97.619	42	0	1	7672	7713	43613	43653	3.01e-06	71.3
CP097693.1	97.561	41	1	0	2927	2967	81151	81191	3.01e-06	71.3
CP097693.1	97.561	41	1	0	7673	7713	81151	81191	3.01e-06	71.3
CP097702.1	99.979	4750	1	0	769	5518	39332	34583	0	8767
CP097702.1	100	4683	0	0	5515	10197	39332	34650	0	8648
CP097702.1	99.879	825	0	1	4694	5518	43115	42292	0	1517
CP097702.1	100	820	0	0	4695	5514	22756	21937	0	1515
CP097702.1	100	820	0	0	4695	5514	23529	24348	0	1515
CP097702.1	100	820	0	0	4695	5514	32432	33251	0	1515
CP097702.1	99.87	772	1	0	1	772	35354	34583	0	1421
CP097702.1	99.87	772	0	1	1	772	43062	42292	0	1419
CP097702.1	100	768	0	0	1	768	22704	21937	0	1419
CP097702.1	100	768	0	0	1	768	23581	24348	0	1419
CP097702.1	100	768	0	0	1	768	32484	33251	0	1419
CP097702.1	100	758	0	0	9440	10197	43115	42358	0	1400
CP097702.1	100	757	0	0	9441	10197	22756	22000	0	1399
CP097702.1	100	757	0	0	9441	10197	23529	24285	0	1399
CP097702.1	100	757	0	0	9441	10197	32432	33188	0	1399
CP097702.1	100	593	0	0	4694	5286	59407	59999	0	1096
CP097702.1	100	593	0	0	9440	10032	59407	59999	0	1096
CP097702.1	100	540	0	0	1	540	59460	59999	0	998
CP097702.1	100	330	0	0	439	768	22757	23086	1.43e-168	610
CP097702.1	100	330	0	0	5185	5514	22757	23086	1.43e-168	610
CP097702.1	100	267	0	0	9931	10197	22757	23023	1.51e-133	494
CP097702.1	100	228	0	0	541	768	1	228	7.21e-112	422
CP097702.1	100	228	0	0	5287	5514	1	228	7.21e-112	422
CP097702.1	100	165	0	0	10033	10197	1	165	7.57e-77	305
CP097702.1	98.734	79	1	0	9360	9438	23528	23450	2.26e-27	141
CP097702.1	98.734	79	1	0	4614	4692	23528	23450	2.26e-27	141
CP097702.1	100	38	0	0	7676	7713	33386	33349	3.01e-06	71.3
CP097702.1	100	38	0	0	2930	2967	33386	33349	3.01e-06	71.3
CP097707.1	100	5515	0	0	1	5515	111490	117004	0	10185
CP097707.1	100	5503	0	0	4695	10197	111438	116940	0	10163
CP097707.1	99.879	825	0	1	4690	5514	53738	54561	0	1517
CP097707.1	99.515	824	3	1	4695	5517	56055	56878	0	1498
CP097707.1	100	821	0	0	4695	5515	39135	39955	0	1517
CP097707.1	100	820	0	0	4695	5514	48898	49717	0	1515
CP097707.1	99.482	772	3	1	1	771	56107	56878	0	1402
CP097707.1	100	769	0	0	1	769	39187	39955	0	1421
CP097707.1	100	769	0	0	1	769	116236	117004	0	1421
CP097707.1	100	768	0	0	1	768	48950	49717	0	1419
CP097707.1	100	768	0	0	1	768	53794	54561	0	1419
CP097707.1	99.869	762	0	1	9436	10197	53738	54498	0	1400
CP097707.1	100	757	0	0	9441	10197	39135	39891	0	1399
CP097707.1	100	757	0	0	9441	10197	48898	49654	0	1399
CP097707.1	100	757	0	0	9441	10197	111438	112194	0	1399
CP097707.1	99.604	757	3	0	9441	10197	56055	56811	0	1382
CP097707.1	97.619	42	0	1	2926	2967	48303	48343	3.01e-06	71.3
CP097707.1	97.619	42	0	1	7672	7713	48303	48343	3.01e-06	71.3
CP097707.1	100	38	0	0	7676	7713	54879	54842	3.01e-06	71.3
CP097707.1	100	38	0	0	2930	2967	54879	54842	3.01e-06	71.3
CP099415.1	100	4747	0	0	769	5515	86246	90992	0	8767
CP099415.1	100	4683	0	0	5515	10197	86246	90928	0	8648
CP099415.1	99.879	825	0	1	4690	5514	9233	10056	0	1517
CP099415.1	99.515	824	3	1	4695	5517	17763	18586	0	1498
CP099415.1	100	821	0	0	4695	5515	73149	73969	0	1517
CP099415.1	100	821	0	0	4695	5515	144726	145546	0	1517
CP099415.1	100	820	0	0	4695	5514	4393	5212	0	1515
CP099415.1	100	820	0	0	4695	5514	11860	11041	0	1515
CP099415.1	100	820	0	0	4695	5514	13955	13136	0	1515
CP099415.1	100	820	0	0	4695	5514	75075	74256	0	1515
CP099415.1	99.482	772	3	1	1	771	17815	18586	0	1402
CP099415.1	100	769	0	0	1	769	73201	73969	0	1421
CP099415.1	100	769	0	0	1	769	90224	90992	0	1421
CP099415.1	100	769	0	0	1	769	144778	145546	0	1421
CP099415.1	100	768	0	0	1	768	4445	5212	0	1419
CP099415.1	100	768	0	0	1	768	9289	10056	0	1419
CP099415.1	100	768	0	0	1	768	11808	11041	0	1419
CP099415.1	100	768	0	0	1	768	13903	13136	0	1419
CP099415.1	100	768	0	0	1	768	75023	74256	0	1419
CP099415.1	99.869	762	0	1	9436	10197	9233	9993	0	1400
CP099415.1	100	757	0	0	9441	10197	4393	5149	0	1399
CP099415.1	100	757	0	0	9441	10197	11860	11104	0	1399
CP099415.1	100	757	0	0	9441	10197	13955	13199	0	1399
CP099415.1	100	757	0	0	9441	10197	73149	73905	0	1399
CP099415.1	100	757	0	0	9441	10197	75075	74319	0	1399
CP099415.1	100	757	0	0	9441	10197	144726	145482	0	1399
CP099415.1	99.604	757	3	0	9441	10197	17763	18519	0	1382
CP099415.1	96.653	478	16	0	8961	9438	15416	14939	0	795
CP099415.1	96.653	478	16	0	4215	4692	15416	14939	0	795
CP099415.1	100	397	0	0	4694	5090	144329	144725	0	734
CP099415.1	100	397	0	0	9440	9836	144329	144725	0	734
CP099415.1	100	344	0	0	1	344	144382	144725	2.36e-176	636
CP099415.1	99.383	162	1	0	7720	7881	15571	15410	1.64e-73	294
CP099415.1	99.383	162	1	0	2974	3135	15571	15410	1.64e-73	294
CP099415.1	100	134	0	0	5381	5514	79670	79537	1.29e-59	248
[truncated: 1,294 more rows]
